# Supplementary material for: Modulation of Uptake and Reactivity of Nitrogen Dioxide in Metal‐Organic Framework Materials
Source: Angew Chem Int Ed Engl. 2023 Jun 2;62(28):e202302602. doi: 10.1002/anie.202302602 (PMC10962595; doi:10.1002/anie.202302602)
Supplement: Supplementary file 2 — Supporting Information [file ANIE-62-0-s001.cif]

data_TOPAS_MFM-305-Me-NO2
_chemical_name_mineral 305-Me
_chemical_formula_weight  306.07
_chemical_formula_sum "C8 H7 Al Cl1 N2 O7"

# start Validation Reply Form
_vrf_PLAT430_TOPAS_MFM-305-Me-NO2
;
PROBLEM: Short Inter D...A Contact  O2       ..N_3_3    .       1.85 Ang.  
RESPONSE: 
The unrealistic short contact is due to the disorder inside the pore, of 
which occupancy is lower than 0.5. This means the possibility to observe 
this distance in the real crystal is neglectable.
;
# end Validation Reply Form

_space_group_crystal_system tetragonal
_symmetry_space_group_name_H-M I41/amd:2

loop_
	_symmetry_equiv_pos_as_xyz
	 'x, y, z '
	 '-x, y, z '
	 '-x+1/2, -y, z+1/2 '
	 '-x+1/2, y, -z+1/2 '
	 '-y+1/4, -x+1/4, -z-1/4 '
	 '-y+1/4, x-1/4, z+1/4 '
	 '-y-1/4, -x+1/4, z-1/4 '
	 '-y-1/4, x-1/4, -z+1/4 '
	 'y+1/4, -x+1/4, z-1/4 '
	 'y+1/4, x-1/4, -z+1/4 '
	 'y-1/4, -x+1/4, -z-1/4 '
	 'y-1/4, x-1/4, z+1/4 '
	 'x, -y, -z '
	 '-x, -y, -z '
	 'x+1/2, -y, z+1/2 '
	 'x+1/2, y, -z+1/2 '
	 'x+1/2, y+1/2, z+1/2 '
	 '-x+1/2, y+1/2, z+1/2 '
	 '-x, -y+1/2, z '
	 '-x, y+1/2, -z '
	 '-y-1/4, -x-1/4, -z+1/4 '
	 '-y-1/4, x+1/4, z-1/4 '
	 '-y+1/4, -x-1/4, z+1/4 '
	 '-y+1/4, x+1/4, -z-1/4 '
	 'y-1/4, -x-1/4, z+1/4 '
	 'y-1/4, x+1/4, -z-1/4 '
	 'y+1/4, -x-1/4, -z+1/4 '
	 'y+1/4, x+1/4, z-1/4 '
	 'x+1/2, -y+1/2, -z+1/2 '
	 '-x+1/2, -y+1/2, -z+1/2 '
	 'x, -y+1/2, z '
	 'x, y+1/2, -z '

_cell_length_a 21.4771(3)
_cell_length_b 21.4771(3)
_cell_length_c 10.84984(17)
_cell_angle_alpha 90
_cell_angle_beta 90
_cell_angle_gamma 90
_cell_volume 5004.64(17)
_cell_formula_units_Z   16
_cell_measurement_temperature 298

_exptl_crystal_density_diffrn 1.62588
_pd_spec_mounting 
; packed powder 
;
_pd_spec_mount_mode transmission
_pd_spec_shape cylinder
_diffrn_ambient_temperature 298
_diffrn_source synchrotron
_diffrn_measurement_device_type DLS-I11
_diffrn_detector MAC
_pd_meas_scan_method step
_diffrn_radiation_type synchrotron
_diffrn_radiation_wavelength 0.82684
_pd_meas_2theta_range_min 0
_pd_meas_2theta_range_max 150
_pd_meas_2theta_range_inc 0.0005
_computing_structure_refinement TOPAS
_pd_proc_ls_profile_function pseudo-Voigt
_pd_proc_ls_background_function 
;Chebyshev polynomial 
;
_refine_ls_goodness_of_fit_all 2.50408 # GOF
_pd_proc_ls_prof_R_factor 6.99880 # Rp
_pd_proc_ls_prof_wR_factor 9.47349 # Rwp
_pd_proc_ls_prof_wR_expected 3.78323 # Rexp
_refine_ls_R_factor_all 5.71942 # Rbragg
_refine_ls_structure_factor_coef Inet
_refine_ls_matrix_type fullcycle
_refine_ls_weighting_scheme sigma
_refine_ls_hydrogen_treatment mixed
_refine_ls_extinction_method none
_refine_ls_number_parameters 90
_refine_ls_shift/su_max 0.0333
_pd_proc_number_of_points 94000
_pd_proc_2theta_range_min 3
_pd_proc_2theta_range_max 50
_pd_proc_2theta_range_inc 0.0005
_pd_proc_wavelength 0.82684

loop_
_atom_site_label
_atom_site_type_symbol
_atom_site_symmetry_multiplicity
_atom_site_fract_x
_atom_site_fract_y
_atom_site_fract_z
_atom_site_occupancy
_atom_site_B_iso_or_equiv
N_1_1 N  32 0.9508(5) 1.2087(10) 0.3636(13) 0.1123(10) 7.2(4)
O_1_1 O  32 0.9458(9) 1.2111(18) 0.4672(13) 0.1123(10) 7.2(4)
Cl_2_1 Cl  32 0.8887(16) 1.238(3) 0.2408(17) 0.1123(10) 7.2(4)
N_1_2 N  32 0.0664(4) 0.2370(7) 0.0938(10) 0.1123(10) 9.9(6)
O_1_2 O  32 0.0374(8) 0.1958(10) 0.0360(16) 0.1123(10) 9.9(6)
O_2_2 O  32 0.1244(6) 0.2399(11) 0.0863(19) 0.1123(10) 9.9(6)
O_3_2 O  32 0.0374(8) 0.2752(9) 0.1589(17) 0.1123(10) 9.9(6)
N_3_3 N  32 0.5946(19) 0.4257(11) -0.167(5) 0.273(4) 10.0(14)
O_3_3 O  32 0.569(4) 0.384(3) -0.117(7) 0.273(4) 10.0(14)
O_2_3 O  32 0.643(3) 0.422(4) -0.222(11) 0.273(4) 10.0(14)
Cl1 Cl  16 0.34389(10) 0.09389(10) 0.625 0.7753(19) 1.00(8)
Al1 Al  16 0.31253(12) 0 0 1 1.00(6)
O1 O  16 0.25856(13) 0.00856(13) 0.125 1 1.54(5)
H1 H  16 0.2281(15) -0.0219(15) 0.125 1 1.85(7)
N5 N  16 0.5 0.08133(11) 0.4543(3) 1 5.0(2)
C6 C  16 0.5 0.10607(18) 0.5954(8) 1 5.00(12)
C2 C  16 0.5 0.0378(2) 0.2063(8) 1 5.00(12)
H2 H  16 0.5 0.0210(5) 0.111(3) 1 6.00(14)
C3 C  32 0.44445(15) 0.04973(15) 0.2742(5) 1 5.00(12)
C4 C  32 0.44445(15) 0.07081(12) 0.3944(3) 1 5.00(12)
H4 H  32 0.4001(12) 0.0792(2) 0.4421(13) 1 6.00(14)
C1 C  32 0.3832(3) 0.03812(17) 0.2080(5) 1 5.00(12)
O2 O  32 0.38508(12) 0.00494(15) 0.1123(2) 1 1.54(5)
O3 O  32 0.3411(7) 0.0637(4) 0.2603(12) 1 1.54(5)
H5 H  32 0.4582(7) 0.0953(7) 0.6396(7) 1 6.00(14)
H7 H  16 0.5 0.1564(7) 0.5814(7) 1 6.00(14)


loop_
	_geom_bond_atom_site_label_1
	_geom_bond_atom_site_label_2
	_geom_bond_distance
	_geom_bond_site_symmetry_1
	_geom_bond_site_symmetry_2
	Al1       O1       1.794(2) 1_555   1_555
	Al1       O1       1.794(2) 1_555   9_555
	Al1       O3       1.959(16) 1_555  10_555
	Al1       O3       1.959(16) 1_555   9_555
	Al1       O2       1.981(3) 1_555  13_555
	Al1       O2       1.981(3) 1_555   1_555
	N5        C4        1.378(4) 1_555   2_655
	N5        C4        1.378(4) 1_555   1_555
	N5        C6        1.620(8) 1_555   1_555
	C6        H5        1.044(3) 1_555   1_555
	C6        H5        1.044(3) 1_555   2_655
	C6        H7        1.092(3) 1_555   1_555
	C6        N5        1.620(8) 1_555   1_555
	C2        H2        1.10(3) 1_555   1_555
	C2        C3        1.425(5) 1_555   1_555
	C2        C3        1.425(5) 1_555   2_655
	C3        C4        1.381(4) 1_555   1_555
	C3        C2        1.425(5) 1_555   1_555
	C3        C1        1.520(6) 1_555   1_555
	C4        H4        1.10(3) 1_555   1_555
	C4        N5        1.378(4) 1_555   1_555
	C4        C3        1.381(4) 1_555   1_555
	C1        O3       1.200(6) 1_555   1_555
	C1        O2       1.260(6) 1_555   1_555
	C1        C3        1.520(6) 1_555   1_555
	
loop_
	_geom_angle_atom_site_label_1
	_geom_angle_atom_site_label_2
	_geom_angle_atom_site_label_3
	_geom_angle
	_geom_angle_site_symmetry_1
	_geom_angle_site_symmetry_2
	_geom_angle_site_symmetry_3
	O1       Al1       O1        99.5(2)  9_555 1_555   1_555
	O3       Al1       O1        93.9(3) 10_555 1_555   9_555
	O3       Al1       O1        87.1(4) 10_555 1_555   1_555
	O3       Al1       O3        178.5(5)  9_555 1_555  10_555
	O3       Al1       O1        87.1(4)  9_555 1_555   9_555
	O3       Al1       O1        93.9(3)  9_555 1_555   1_555
	O2       Al1       O3        88.4(2) 13_555 1_555   9_555
	O2       Al1       O3        90.5(4) 13_555 1_555  10_555
	O2       Al1       O1        92.16(11) 13_555 1_555   9_555
	O2       Al1       O1        168.24(17) 13_555 1_555   1_555
	O2       Al1       O2        76.26(18)  1_555 1_555  13_555
	O2       Al1       O3        90.5(4)  1_555 1_555   9_555
	O2       Al1       O3        88.4(2)  1_555 1_555  10_555
	O2       Al1       O1        168.24(17)  1_555 1_555   9_555
	O2       Al1       O1        92.16(11)  1_555 1_555   1_555
	H1        Al1       O2        105.5(5)  1_555 1_555   1_555
	H1        Al1       O2        165.1(7)  1_555 1_555  13_555
	H1        Al1       O3        76.9(7)  1_555 1_555   9_555
	H1        Al1       O3        104.3(7)  1_555 1_555  10_555
	H1        Al1       O1        85.2(6)  1_555 1_555   9_555
	H1        Al1       O1        21.7(9)  1_555 1_555   1_555
	H1        Al1       H1         76.7(7)  9_555 1_555   1_555
	H1        Al1       O2        165.1(7)  9_555 1_555   1_555
	H1        Al1       O2        105.5(5)  9_555 1_555  13_555
	H1        Al1       O3        104.3(7)  9_555 1_555   9_555
	H1        Al1       O3        76.9(7)  9_555 1_555  10_555
	H1        Al1       O1        21.7(9)  9_555 1_555   9_555
	H1        Al1       O1        85.2(6)  9_555 1_555   1_555
	C1        Al1       H1         90.7(7) 13_555 1_555   9_555
	C1        Al1       H1         145.7(8) 13_555 1_555   1_555
	C1        Al1       O2        94.83(15) 13_555 1_555   1_555
	C1        Al1       O2        22.41(11) 13_555 1_555  13_555
	C1        Al1       O3        75.6(3) 13_555 1_555   9_555
	C1        Al1       O3        103.6(4) 13_555 1_555  10_555
	C1        Al1       O1        73.43(13) 13_555 1_555   9_555
	C1        Al1       O1        167.35(16) 13_555 1_555   1_555
	C1        Al1       C1         115.43(19)  1_555 1_555  13_555
	C1        Al1       H1         145.7(8)  1_555 1_555   9_555
	C1        Al1       H1         90.7(7)  1_555 1_555   1_555
	C1        Al1       O2        22.41(11)  1_555 1_555   1_555
	C1        Al1       O2        94.83(15)  1_555 1_555  13_555
	C1        Al1       O3        103.6(4)  1_555 1_555   9_555
	C1        Al1       O3        75.6(3)  1_555 1_555  10_555
	C1        Al1       O1        167.35(16)  1_555 1_555   9_555
	C1        Al1       O1        73.43(13)  1_555 1_555   1_555
	C1        Al1       C1         72.05(14) 10_555 1_555   1_555
	C1        Al1       C1         119.89(15) 10_555 1_555  13_555
	C1        Al1       H1         75.7(8) 10_555 1_555   9_555
	C1        Al1       H1         88.1(7) 10_555 1_555   1_555
	C1        Al1       O2        89.59(12) 10_555 1_555   1_555
	C1        Al1       O2        106.70(16) 10_555 1_555  13_555
	C1        Al1       O3        164.5(2) 10_555 1_555   9_555
	C1        Al1       O3        16.5(3) 10_555 1_555  10_555
	C1        Al1       O1        95.83(15) 10_555 1_555   9_555
	C1        Al1       O1        70.62(16) 10_555 1_555   1_555
	C1        Al1       C1         159.48(19)  9_555 1_555  10_555
	C1        Al1       C1         119.89(15)  9_555 1_555   1_555
	C1        Al1       C1         72.05(14)  9_555 1_555  13_555
	C1        Al1       H1         88.1(7)  9_555 1_555   9_555
	C1        Al1       H1         75.7(8)  9_555 1_555   1_555
	C1        Al1       O2        106.70(16)  9_555 1_555   1_555
	C1        Al1       O2        89.59(12)  9_555 1_555  13_555
	C1        Al1       O3        16.5(3)  9_555 1_555   9_555
	C1        Al1       O3        164.5(2)  9_555 1_555  10_555
	C1        Al1       O1        70.62(16)  9_555 1_555   9_555
	C1        Al1       O1        95.83(15)  9_555 1_555   1_555
	O_2_3     Al1       C1         117(2) 19_655 1_555   9_555
	O_2_3     Al1       C1         70(2) 19_655 1_555  10_555
	O_2_3     Al1       C1         107.4(14) 19_655 1_555   1_555
	O_2_3     Al1       C1         51(2) 19_655 1_555  13_555
	O_2_3     Al1       H1         71.1(10) 19_655 1_555   9_555
	O_2_3     Al1       H1         144.3(14) 19_655 1_555   1_555
	O_2_3     Al1       O2        102.0(10) 19_655 1_555   1_555
	O_2_3     Al1       O2        45.9(18) 19_655 1_555  13_555
	O_2_3     Al1       O3        126(2) 19_655 1_555   9_555
	O_2_3     Al1       O3        54(2) 19_655 1_555  10_555
	O_2_3     Al1       O1        70.5(11) 19_655 1_555   9_555
	O_2_3     Al1       O1        137(2) 19_655 1_555   1_555
	O_2_3     Al1       O_2_3      144(2) 20_645 1_555  19_655
	O_2_3     Al1       C1         70(2) 20_645 1_555   9_555
	O_2_3     Al1       C1         117(2) 20_645 1_555  10_555
	O_2_3     Al1       C1         51(2) 20_645 1_555   1_555
	O_2_3     Al1       C1         107.4(14) 20_645 1_555  13_555
	O_2_3     Al1       H1         144.3(14) 20_645 1_555   9_555
	O_2_3     Al1       H1         71.1(10) 20_645 1_555   1_555
	O_2_3     Al1       O2        45.9(18) 20_645 1_555   1_555
	O_2_3     Al1       O2        102.0(10) 20_645 1_555  13_555
	O_2_3     Al1       O3        54(2) 20_645 1_555   9_555
	O_2_3     Al1       O3        126(2) 20_645 1_555  10_555
	O_2_3     Al1       O1        137(2) 20_645 1_555   9_555
	O_2_3     Al1       O1        70.5(11) 20_645 1_555   1_555
	N_3_3     Al1       O_2_3      122.1(18) 19_655 1_555  20_645
	N_3_3     Al1       O_2_3      22.1(6) 19_655 1_555  19_655
	N_3_3     Al1       C1         121.2(6) 19_655 1_555   9_555
	N_3_3     Al1       C1         73.0(6) 19_655 1_555  10_555
	N_3_3     Al1       C1         88.5(9) 19_655 1_555   1_555
	N_3_3     Al1       C1         49.2(6) 19_655 1_555  13_555
	N_3_3     Al1       H1         93.2(8) 19_655 1_555   9_555
	N_3_3     Al1       H1         160.4(8) 19_655 1_555   1_555
	N_3_3     Al1       O2        80.2(9) 19_655 1_555   1_555
	N_3_3     Al1       O2        33.9(6) 19_655 1_555  13_555
	N_3_3     Al1       O3        122.2(6) 19_655 1_555   9_555
	N_3_3     Al1       O3        56.7(7) 19_655 1_555  10_555
	N_3_3     Al1       O1        91.4(9) 19_655 1_555   9_555
	N_3_3     Al1       O1        142.9(6) 19_655 1_555   1_555
	N_3_3     Al1       N_3_3      101.0(15) 20_645 1_555  19_655
	N_3_3     Al1       O_2_3      22.1(6) 20_645 1_555  20_645
	N_3_3     Al1       O_2_3      122.1(18) 20_645 1_555  19_655
	N_3_3     Al1       C1         73.0(6) 20_645 1_555   9_555
	N_3_3     Al1       C1         121.2(6) 20_645 1_555  10_555
	N_3_3     Al1       C1         49.2(6) 20_645 1_555   1_555
	N_3_3     Al1       C1         88.5(9) 20_645 1_555  13_555
	N_3_3     Al1       H1         160.4(8) 20_645 1_555   9_555
	N_3_3     Al1       H1         93.2(8) 20_645 1_555   1_555
	N_3_3     Al1       O2        33.9(6) 20_645 1_555   1_555
	N_3_3     Al1       O2        80.2(9) 20_645 1_555  13_555
	N_3_3     Al1       O3        56.7(7) 20_645 1_555   9_555
	N_3_3     Al1       O3        122.2(6) 20_645 1_555  10_555
	N_3_3     Al1       O1        142.9(6) 20_645 1_555   9_555
	N_3_3     Al1       O1        91.4(9) 20_645 1_555   1_555
	O3       Al1       N_3_3      99.9(8) 13_555 1_555  20_645
	O3       Al1       N_3_3      65.4(8) 13_555 1_555  19_655
	O3       Al1       O_2_3      113.5(18) 13_555 1_555  20_645
	O3       Al1       O_2_3      59(2) 13_555 1_555  19_655
	O3       Al1       C1         58.8(2) 13_555 1_555   9_555
	O3       Al1       C1         125.9(2) 13_555 1_555  10_555
	O3       Al1       C1         136.3(3) 13_555 1_555   1_555
	O3       Al1       C1         21.92(19) 13_555 1_555  13_555
	O3       Al1       H1         73.7(8) 13_555 1_555   9_555
	O3       Al1       H1         125.5(9) 13_555 1_555   1_555
	O3       Al1       O2        114.6(3) 13_555 1_555   1_555
	O3       Al1       O2        44.2(3) 13_555 1_555  13_555
	O3       Al1       O3        67.7(4) 13_555 1_555   9_555
	O3       Al1       O3        112.0(4) 13_555 1_555  10_555
	O3       Al1       O1        54.0(3) 13_555 1_555   9_555
	O3       Al1       O1        146.7(3) 13_555 1_555   1_555
	O3       Al1       O3        157.9(5)  1_555 1_555  13_555
	O3       Al1       N_3_3      65.4(8)  1_555 1_555  20_645
	O3       Al1       N_3_3      99.9(8)  1_555 1_555  19_655
	O3       Al1       O_2_3      59(2)  1_555 1_555  20_645
	O3       Al1       O_2_3      113.5(18)  1_555 1_555  19_655
	O3       Al1       C1         125.9(2)  1_555 1_555   9_555
	O3       Al1       C1         58.8(2)  1_555 1_555  10_555
	O3       Al1       C1         21.92(19)  1_555 1_555   1_555
	O3       Al1       C1         136.3(3)  1_555 1_555  13_555
	O3       Al1       H1         125.5(9)  1_555 1_555   9_555
	O3       Al1       H1         73.7(8)  1_555 1_555   1_555
	O3       Al1       O2        44.2(3)  1_555 1_555   1_555
	O3       Al1       O2        114.6(3)  1_555 1_555  13_555
	O3       Al1       O3        112.0(4)  1_555 1_555   9_555
	O3       Al1       O3        67.7(4)  1_555 1_555  10_555
	O3       Al1       O1        146.7(3)  1_555 1_555   9_555
	O3       Al1       O1        54.0(3)  1_555 1_555   1_555
	Al1       O1       H1         112.61(13)  1_555 1_555   1_555
	Al1       O1       Al1        134.8(3)  6_555 1_555   1_555
	Al1       O1       H1         112.61(13)  6_555 1_555   1_555
	O3       O1       Al1        91.9(2) 10_555 1_555   6_555
	O3       O1       Al1        49.1(2) 10_555 1_555   1_555
	O3       O1       H1         143.9(2) 10_555 1_555   1_555
	O3       O1       O3        72.3(4)  1_555 1_555  10_555
	O3       O1       Al1        49.1(2)  1_555 1_555   6_555
	O3       O1       Al1        91.9(2)  1_555 1_555   1_555
	O3       O1       H1         143.9(2)  1_555 1_555   1_555
	O2       O1       O3        50.1(2)  1_555 1_555   1_555
	O2       O1       O3        62.2(2)  1_555 1_555  10_555
	O2       O1       Al1        99.15(16)  1_555 1_555   6_555
	O2       O1       Al1        46.66(11)  1_555 1_555   1_555
	O2       O1       H1         133.29(10)  1_555 1_555   1_555
	O2       O1       O2        93.42(19) 10_555 1_555   1_555
	O2       O1       O3        62.2(2) 10_555 1_555   1_555
	O2       O1       O3        50.1(2) 10_555 1_555  10_555
	O2       O1       Al1        46.66(11) 10_555 1_555   6_555
	O2       O1       Al1        99.15(16) 10_555 1_555   1_555
	O2       O1       H1         133.29(10) 10_555 1_555   1_555
	O1       O1       O2        86.91(6)  4_555 1_555  10_555
	O1       O1       O2        100.62(13)  4_555 1_555   1_555
	O1       O1       O3        61.96(19)  4_555 1_555   1_555
	O1       O1       O3        128.6(2)  4_555 1_555  10_555
	O1       O1       Al1        40.26(10)  4_555 1_555   6_555
	O1       O1       Al1        146.74(17)  4_555 1_555   1_555
	O1       O1       H1         84.55(8)  4_555 1_555   1_555
	O1       O1       O1        169.10(17)  9_555 1_555   4_555
	O1       O1       O2        100.62(13)  9_555 1_555  10_555
	O1       O1       O2        86.91(6)  9_555 1_555   1_555
	O1       O1       O3        128.6(2)  9_555 1_555   1_555
	O1       O1       O3        61.96(19)  9_555 1_555  10_555
	O1       O1       Al1        146.74(17)  9_555 1_555   6_555
	O1       O1       Al1        40.26(10)  9_555 1_555   1_555
	O1       O1       H1         84.55(8)  9_555 1_555   1_555
	O3       O1       O1        120.5(4)  4_555 1_555   9_555
	O3       O1       O1        56.3(4)  4_555 1_555   4_555
	O3       O1       O2        61.6(2)  4_555 1_555  10_555
	O3       O1       O2        144.5(3)  4_555 1_555   1_555
	O3       O1       O3        94.5(4)  4_555 1_555   1_555
	O3       O1       O3        108.6(2)  4_555 1_555  10_555
	O3       O1       Al1        45.4(3)  4_555 1_555   6_555
	O3       O1       Al1        153.0(3)  4_555 1_555   1_555
	O3       O1       H1         75.7(2)  4_555 1_555   1_555
	O3       O1       O3        151.5(4)  9_555 1_555   4_555
	O3       O1       O1        56.3(4)  9_555 1_555   9_555
	O3       O1       O1        120.5(4)  9_555 1_555   4_555
	O3       O1       O2        144.5(3)  9_555 1_555  10_555
	O3       O1       O2        61.6(2)  9_555 1_555   1_555
	O3       O1       O3        108.6(2)  9_555 1_555   1_555
	O3       O1       O3        94.5(4)  9_555 1_555  10_555
	O3       O1       Al1        153.0(3)  9_555 1_555   6_555
	O3       O1       Al1        45.4(3)  9_555 1_555   1_555
	O3       O1       H1         75.7(2)  9_555 1_555   1_555
	H1        O1       O3        75.0(10)  9_555 1_555   9_555
	H1        O1       O3        102.3(9)  9_555 1_555   4_555
	H1        O1       O1        19.2(9)  9_555 1_555   9_555
	H1        O1       O1        158.0(8)  9_555 1_555   4_555
	H1        O1       O2        86.6(7)  9_555 1_555  10_555
	H1        O1       O2        100.8(7)  9_555 1_555   1_555
	H1        O1       O3        131.4(2)  9_555 1_555   1_555
	H1        O1       O3        59.2(2)  9_555 1_555  10_555
	H1        O1       Al1        129.9(8)  9_555 1_555   6_555
	H1        O1       Al1        55.2(8)  9_555 1_555   1_555
	H1        O1       H1         84.68(8)  9_555 1_555   1_555
	H1        O1       H1         169.36(17)  4_555 1_555   9_555
	H1        O1       O3        102.3(9)  4_555 1_555   9_555
	H1        O1       O3        75.0(10)  4_555 1_555   4_555
	H1        O1       O1        158.0(8)  4_555 1_555   9_555
	H1        O1       O1        19.2(9)  4_555 1_555   4_555
	H1        O1       O2        100.8(7)  4_555 1_555  10_555
	H1        O1       O2        86.6(7)  4_555 1_555   1_555
	H1        O1       O3        59.2(2)  4_555 1_555   1_555
	H1        O1       O3        131.4(2)  4_555 1_555  10_555
	H1        O1       Al1        55.2(8)  4_555 1_555   6_555
	H1        O1       Al1        129.9(8)  4_555 1_555   1_555
	H1        O1       H1         84.68(8)  4_555 1_555   1_555
	C1        O1       H1         119.6(4) 10_555 1_555   4_555
	C1        O1       H1         69.9(4) 10_555 1_555   9_555
	C1        O1       O3        119.0(3) 10_555 1_555   9_555
	C1        O1       O3        85.02(12) 10_555 1_555   4_555
	C1        O1       O1        79.39(13) 10_555 1_555   9_555
	C1        O1       O1        109.74(10) 10_555 1_555   4_555
	C1        O1       O2        25.69(11) 10_555 1_555  10_555
	C1        O1       O2        77.97(14) 10_555 1_555   1_555
	C1        O1       O3        66.6(3) 10_555 1_555   1_555
	C1        O1       O3        24.49(16) 10_555 1_555  10_555
	C1        O1       Al1        70.13(15) 10_555 1_555   6_555
	C1        O1       Al1        73.60(14) 10_555 1_555   1_555
	C1        O1       H1         144.00(9) 10_555 1_555   1_555
	C1        O1       C1         72.01(17)  1_555 1_555  10_555
	C1        O1       H1         69.9(4)  1_555 1_555   4_555
	C1        O1       H1         119.6(4)  1_555 1_555   9_555
	C1        O1       O3        85.02(12)  1_555 1_555   9_555
	C1        O1       O3        119.0(3)  1_555 1_555   4_555
	C1        O1       O1        109.74(10)  1_555 1_555   9_555
	C1        O1       O1        79.39(13)  1_555 1_555   4_555
	C1        O1       O2        77.97(14)  1_555 1_555  10_555
	C1        O1       O2        25.69(11)  1_555 1_555   1_555
	C1        O1       O3        24.49(16)  1_555 1_555   1_555
	C1        O1       O3        66.6(3)  1_555 1_555  10_555
	C1        O1       Al1        73.60(14)  1_555 1_555   6_555
	C1        O1       Al1        70.13(15)  1_555 1_555   1_555
	C1        O1       H1         144.00(9)  1_555 1_555   1_555
	O_2_3     O1       C1         121.7(15) 25_565 1_555   1_555
	O_2_3     O1       C1         51.3(19) 25_565 1_555  10_555
	O_2_3     O1       H1         125(2) 25_565 1_555   4_555
	O_2_3     O1       H1         56(2) 25_565 1_555   9_555
	O_2_3     O1       O3        131.0(17) 25_565 1_555   9_555
	O_2_3     O1       O3        51(2) 25_565 1_555   4_555
	O_2_3     O1       O1        75.4(19) 25_565 1_555   9_555
	O_2_3     O1       O1        105(2) 25_565 1_555   4_555
	O_2_3     O1       O2        45.3(12) 25_565 1_555  10_555
	O_2_3     O1       O2        128(2) 25_565 1_555   1_555
	O_2_3     O1       O3        107.4(11) 25_565 1_555   1_555
	O_2_3     O1       O3        66(2) 25_565 1_555  10_555
	O_2_3     O1       Al1        75.3(15) 25_565 1_555   6_555
	O_2_3     O1       Al1        102(2) 25_565 1_555   1_555
	O_2_3     O1       H1         93.5(17) 25_565 1_555   1_555
	O_2_3     O1       O_2_3      173(3) 20_645 1_555  25_565
	O_2_3     O1       C1         51.3(19) 20_645 1_555   1_555
	O_2_3     O1       C1         121.7(15) 20_645 1_555  10_555
	O_2_3     O1       H1         56(2) 20_645 1_555   4_555
	O_2_3     O1       H1         125(2) 20_645 1_555   9_555
	O_2_3     O1       O3        51(2) 20_645 1_555   9_555
	O_2_3     O1       O3        131.0(17) 20_645 1_555   4_555
	O_2_3     O1       O1        105(2) 20_645 1_555   9_555
	O_2_3     O1       O1        75.4(19) 20_645 1_555   4_555
	O_2_3     O1       O2        128(2) 20_645 1_555  10_555
	O_2_3     O1       O2        45.3(12) 20_645 1_555   1_555
	O_2_3     O1       O3        66(2) 20_645 1_555   1_555
	O_2_3     O1       O3        107.4(11) 20_645 1_555  10_555
	O_2_3     O1       Al1        102(2) 20_645 1_555   6_555
	O_2_3     O1       Al1        75.3(15) 20_645 1_555   1_555
	O_2_3     O1       H1         93.5(17) 20_645 1_555   1_555
	Cl1       O1       O_2_3      93.5(17)  3_554 1_555  20_645
	Cl1       O1       O_2_3      93.5(17)  3_554 1_555  25_565
	Cl1       O1       C1         144.00(9)  3_554 1_555   1_555
	Cl1       O1       C1         144.00(9)  3_554 1_555  10_555
	Cl1       O1       H1         84.68(8)  3_554 1_555   4_555
	Cl1       O1       H1         84.68(8)  3_554 1_555   9_555
	Cl1       O1       O3        75.7(2)  3_554 1_555   9_555
	Cl1       O1       O3        75.7(2)  3_554 1_555   4_555
	Cl1       O1       O1        84.55(8)  3_554 1_555   9_555
	Cl1       O1       O1        84.55(8)  3_554 1_555   4_555
	Cl1       O1       O2        133.29(10)  3_554 1_555  10_555
	Cl1       O1       O2        133.29(10)  3_554 1_555   1_555
	Cl1       O1       O3        143.9(2)  3_554 1_555   1_555
	Cl1       O1       O3        143.9(2)  3_554 1_555  10_555
	Cl1       O1       Al1        112.61(13)  3_554 1_555   6_555
	Cl1       O1       Al1        112.61(13)  3_554 1_555   1_555
	Cl1       O1       H1         0.000     3_554 1_555   1_555
	Cl1       H1        O1        179.9999988(4)  3_554 1_555   1_555
	Al1       H1        Cl1        134.3(8)  1_555 1_555   3_554
	Al1       H1        O1        45.7(8)  1_555 1_555   1_555
	Al1       H1        Al1        91.4(17)  6_555 1_555   1_555
	Al1       H1        Cl1        134.3(8)  6_555 1_555   3_554
	Al1       H1        O1        45.7(8)  6_555 1_555   1_555
	O3       H1        Al1        124.7(16)  9_555 1_555   6_555
	O3       H1        Al1        45.6(4)  9_555 1_555   1_555
	O3       H1        Cl1        95.4(10)  9_555 1_555   3_554
	O3       H1        O1        84.6(10)  9_555 1_555   1_555
	O3       H1        O3        169(2)  4_555 1_555   9_555
	O3       H1        Al1        45.6(4)  4_555 1_555   6_555
	O3       H1        Al1        124.7(16)  4_555 1_555   1_555
	O3       H1        Cl1        95.4(10)  4_555 1_555   3_554
	O3       H1        O1        84.6(10)  4_555 1_555   1_555
	O_2_3     H1        O3        69.4(17) 17_445 1_555   4_555
	O_2_3     H1        O3        120(2) 17_445 1_555   9_555
	O_2_3     H1        Al1        97.1(17) 17_445 1_555   6_555
	O_2_3     H1        Al1        165(2) 17_445 1_555   1_555
	O_2_3     H1        Cl1        39(2) 17_445 1_555   3_554
	O_2_3     H1        O1        141(2) 17_445 1_555   1_555
	O_2_3     H1        O_2_3      77(4) 26_545 1_555  17_445
	O_2_3     H1        O3        120(2) 26_545 1_555   4_555
	O_2_3     H1        O3        69.4(17) 26_545 1_555   9_555
	O_2_3     H1        Al1        165(2) 26_545 1_555   6_555
	O_2_3     H1        Al1        97.1(17) 26_545 1_555   1_555
	O_2_3     H1        Cl1        39(2) 26_545 1_555   3_554
	O_2_3     H1        O1        141(2) 26_545 1_555   1_555
	O1       H1        O_2_3      66(2)  9_555 1_555  26_545
	O1       H1        O_2_3      142(3)  9_555 1_555  17_445
	O1       H1        O3        120.7(6)  9_555 1_555   4_555
	O1       H1        O3        56.3(4)  9_555 1_555   9_555
	O1       H1        Al1        116.1(15)  9_555 1_555   6_555
	O1       H1        Al1        39.6(2)  9_555 1_555   1_555
	O1       H1        Cl1        103.7(9)  9_555 1_555   3_554
	O1       H1        O1        76.3(9)  9_555 1_555   1_555
	O1       H1        O1        152.6(18)  4_555 1_555   9_555
	O1       H1        O_2_3      142(3)  4_555 1_555  26_545
	O1       H1        O_2_3      66(2)  4_555 1_555  17_445
	O1       H1        O3        56.3(4)  4_555 1_555   4_555
	O1       H1        O3        120.7(6)  4_555 1_555   9_555
	O1       H1        Al1        39.6(2)  4_555 1_555   6_555
	O1       H1        Al1        116.1(15)  4_555 1_555   1_555
	O1       H1        Cl1        103.7(9)  4_555 1_555   3_554
	O1       H1        O1        76.3(9)  4_555 1_555   1_555
	H1        H1        O1        147(2)  9_555 1_555   4_555
	H1        H1        O1        18.7(8)  9_555 1_555   9_555
	H1        H1        O_2_3      69(3)  9_555 1_555  26_545
	H1        H1        O_2_3      136(3)  9_555 1_555  17_445
	H1        H1        O3        102.4(13)  9_555 1_555   4_555
	H1        H1        O3        75.1(8)  9_555 1_555   9_555
	H1        H1        Al1        107.3(18)  9_555 1_555   6_555
	H1        H1        Al1        51.6(3)  9_555 1_555   1_555
	H1        H1        Cl1        103.4(9)  9_555 1_555   3_554
	H1        H1        O1        76.6(9)  9_555 1_555   1_555
	H1        H1        H1         153.2(17)  4_555 1_555   9_555
	H1        H1        O1        18.7(8)  4_555 1_555   4_555
	H1        H1        O1        147(2)  4_555 1_555   9_555
	H1        H1        O_2_3      136(3)  4_555 1_555  26_545
	H1        H1        O_2_3      69(3)  4_555 1_555  17_445
	H1        H1        O3        75.1(8)  4_555 1_555   4_555
	H1        H1        O3        102.4(13)  4_555 1_555   9_555
	H1        H1        Al1        51.6(3)  4_555 1_555   6_555
	H1        H1        Al1        107.3(18)  4_555 1_555   1_555
	H1        H1        Cl1        103.4(9)  4_555 1_555   3_554
	H1        H1        O1        76.6(9)  4_555 1_555   1_555
	O_2_3     H1        H1         115.7(15) 25_565 1_555   4_555
	O_2_3     H1        H1         53(2) 25_565 1_555   9_555
	O_2_3     H1        O1        98.9(17) 25_565 1_555   4_555
	O_2_3     H1        O1        71(2) 25_565 1_555   9_555
	O_2_3     H1        O_2_3      102(3) 25_565 1_555  26_545
	O_2_3     H1        O_2_3      109.1(8) 25_565 1_555  17_445
	O_2_3     H1        O3        49(2) 25_565 1_555   4_555
	O_2_3     H1        O3        126(2) 25_565 1_555   9_555
	O_2_3     H1        Al1        65.8(14) 25_565 1_555   6_555
	O_2_3     H1        Al1        86(2) 25_565 1_555   1_555
	O_2_3     H1        Cl1        110.3(17) 25_565 1_555   3_554
	O_2_3     H1        O1        69.7(17) 25_565 1_555   1_555
	O_2_3     H1        O_2_3      139(3) 20_645 1_555  25_565
	O_2_3     H1        H1         53(2) 20_645 1_555   4_555
	O_2_3     H1        H1         115.7(15) 20_645 1_555   9_555
	O_2_3     H1        O1        71(2) 20_645 1_555   4_555
	O_2_3     H1        O1        98.9(17) 20_645 1_555   9_555
	O_2_3     H1        O_2_3      109.1(8) 20_645 1_555  26_545
	O_2_3     H1        O_2_3      102(3) 20_645 1_555  17_445
	O_2_3     H1        O3        126(2) 20_645 1_555   4_555
	O_2_3     H1        O3        49(2) 20_645 1_555   9_555
	O_2_3     H1        Al1        86(2) 20_645 1_555   6_555
	O_2_3     H1        Al1        65.8(14) 20_645 1_555   1_555
	O_2_3     H1        Cl1        110.3(17) 20_645 1_555   3_554
	O_2_3     H1        O1        69.7(17) 20_645 1_555   1_555
	C4        N5        C4         120.000(5)  1_555 1_555   2_655
	C6        N5        C4         120.000(9)  1_555 1_555   1_555
	C6        N5        C4         120.000(9)  1_555 1_555   2_655
	H7        N5        C6         30.32(9)  1_555 1_555   1_555
	H7        N5        C4         115.57(3)  1_555 1_555   1_555
	H7        N5        C4         115.57(3)  1_555 1_555   2_655
	H4        N5        H7         93.2(4)  1_555 1_555   1_555
	H4        N5        C6         93.7(4)  1_555 1_555   1_555
	H4        N5        C4         26.3(4)  1_555 1_555   1_555
	H4        N5        C4         146.3(4)  1_555 1_555   2_655
	H4        N5        H4         172.5(9)  2_655 1_555   1_555
	H4        N5        H7         93.2(4)  2_655 1_555   1_555
	H4        N5        C6         93.7(4)  2_655 1_555   1_555
	H4        N5        C4         146.3(4)  2_655 1_555   1_555
	H4        N5        C4         26.3(4)  2_655 1_555   2_655
	H5        N5        H4         117.5(4)  1_555 1_555   2_655
	H5        N5        H4         69.8(4)  1_555 1_555   1_555
	H5        N5        H7         46.33(6)  1_555 1_555   1_555
	H5        N5        C6         25.98(4)  1_555 1_555   1_555
	H5        N5        C4         95.71(3)  1_555 1_555   1_555
	H5        N5        C4         143.07(4)  1_555 1_555   2_655
	H5        N5        H5         47.67(6)  2_655 1_555   1_555
	H5        N5        H4         69.8(4)  2_655 1_555   2_655
	H5        N5        H4         117.5(4)  2_655 1_555   1_555
	H5        N5        H7         46.33(6)  2_655 1_555   1_555
	H5        N5        C6         25.98(4)  2_655 1_555   1_555
	H5        N5        C4         143.07(4)  2_655 1_555   1_555
	H5        N5        C4         95.71(3)  2_655 1_555   2_655
	C3        N5        H5         125.24(7)  2_655 1_555   2_655
	C3        N5        H5         168.70(8)  2_655 1_555   1_555
	C3        N5        H4         56.3(4)  2_655 1_555   2_655
	C3        N5        H4         116.2(4)  2_655 1_555   1_555
	C3        N5        H7         138.40(7)  2_655 1_555   1_555
	C3        N5        C6         150.04(7)  2_655 1_555   1_555
	C3        N5        C4         89.96(6)  2_655 1_555   1_555
	C3        N5        C4         30.04(6)  2_655 1_555   2_655
	C3        N5        C3         59.93(13)  1_555 1_555   2_655
	C3        N5        H5         168.70(8)  1_555 1_555   2_655
	C3        N5        H5         125.24(7)  1_555 1_555   1_555
	C3        N5        H4         116.2(4)  1_555 1_555   2_655
	C3        N5        H4         56.3(4)  1_555 1_555   1_555
	C3        N5        H7         138.40(7)  1_555 1_555   1_555
	C3        N5        C6         150.04(7)  1_555 1_555   1_555
	C3        N5        C4         30.04(6)  1_555 1_555   1_555
	C3        N5        C4         89.96(6)  1_555 1_555   2_655
	O_1_2     N5        C3         98.5(4)  4_555 1_555   1_555
	O_1_2     N5        C3         117.2(4)  4_555 1_555   2_655
	O_1_2     N5        H5         87.7(4)  4_555 1_555   2_655
	O_1_2     N5        H5         73.1(4)  4_555 1_555   1_555
	O_1_2     N5        H4         109.4(5)  4_555 1_555   2_655
	O_1_2     N5        H4         73.3(5)  4_555 1_555   1_555
	O_1_2     N5        H7         41.6(4)  4_555 1_555   1_555
	O_1_2     N5        C6         69.5(4)  4_555 1_555   1_555
	O_1_2     N5        C4         84.6(4)  4_555 1_555   1_555
	O_1_2     N5        C4         116.3(4)  4_555 1_555   2_655
	O_1_2     N5        O_1_2      36.2(9) 16_555 1_555   4_555
	O_1_2     N5        C3         117.2(4) 16_555 1_555   1_555
	O_1_2     N5        C3         98.5(4) 16_555 1_555   2_655
	O_1_2     N5        H5         73.1(4) 16_555 1_555   2_655
	O_1_2     N5        H5         87.7(4) 16_555 1_555   1_555
	O_1_2     N5        H4         73.3(5) 16_555 1_555   2_655
	O_1_2     N5        H4         109.4(5) 16_555 1_555   1_555
	O_1_2     N5        H7         41.6(4) 16_555 1_555   1_555
	O_1_2     N5        C6         69.5(4) 16_555 1_555   1_555
	O_1_2     N5        C4         116.3(4) 16_555 1_555   1_555
	O_1_2     N5        C4         84.6(4) 16_555 1_555   2_655
	C2        N5        O_1_2      110.5(4)  1_555 1_555  16_555
	C2        N5        O_1_2      110.5(4)  1_555 1_555   4_555
	C2        N5        C3         29.96(6)  1_555 1_555   1_555
	C2        N5        C3         29.96(6)  1_555 1_555   2_655
	C2        N5        H5         154.02(4)  1_555 1_555   2_655
	C2        N5        H5         154.02(4)  1_555 1_555   1_555
	C2        N5        H4         86.3(4)  1_555 1_555   2_655
	C2        N5        H4         86.3(4)  1_555 1_555   1_555
	C2        N5        H7         149.68(9)  1_555 1_555   1_555
	C2        N5        C6         180.000(9)  1_555 1_555   1_555
	C2        N5        C4         60.000(3)  1_555 1_555   1_555
	C2        N5        C4         60.000(3)  1_555 1_555   2_655
	H5        C6        H5         118.7(6)  2_655 1_555   1_555
	H7        C6        H5         106.5(4)  1_555 1_555   2_655
	H7        C6        H5         106.5(4)  1_555 1_555   1_555
	N5        C6        H7         101.1(5)  1_555 1_555   1_555
	N5        C6        H5         111.2(4)  1_555 1_555   2_655
	N5        C6        H5         111.2(4)  1_555 1_555   1_555
	O_1_2     C6        N5         73.6(5)  4_555 1_555   1_555
	O_1_2     C6        H7         33.6(6)  4_555 1_555   1_555
	O_1_2     C6        H5         134.5(5)  4_555 1_555   2_655
	O_1_2     C6        H5         98.9(4)  4_555 1_555   1_555
	O_1_2     C6        O_1_2      37.0(9) 16_555 1_555   4_555
	O_1_2     C6        N5         73.6(5) 16_555 1_555   1_555
	O_1_2     C6        H7         33.6(6) 16_555 1_555   1_555
	O_1_2     C6        H5         98.9(4) 16_555 1_555   2_655
	O_1_2     C6        H5         134.5(5) 16_555 1_555   1_555
	C4        C6        O_1_2      66.6(5)  2_655 1_555  16_555
	C4        C6        O_1_2      83.9(5)  2_655 1_555   4_555
	C4        C6        N5         27.33(9)  2_655 1_555   1_555
	C4        C6        H7         99.9(4)  2_655 1_555   1_555
	C4        C6        H5         85.8(4)  2_655 1_555   2_655
	C4        C6        H5         135.7(5)  2_655 1_555   1_555
	C4        C6        C4         54.66(19)  1_555 1_555   2_655
	C4        C6        O_1_2      83.9(5)  1_555 1_555  16_555
	C4        C6        O_1_2      66.6(5)  1_555 1_555   4_555
	C4        C6        N5         27.33(9)  1_555 1_555   1_555
	C4        C6        H7         99.9(4)  1_555 1_555   1_555
	C4        C6        H5         135.7(5)  1_555 1_555   2_655
	C4        C6        H5         85.8(4)  1_555 1_555   1_555
	O_2_2     C6        C4         146.5(5)  9_556 1_555   1_555
	O_2_2     C6        C4         155.4(5)  9_556 1_555   2_655
	O_2_2     C6        O_1_2      117.4(6)  9_556 1_555  16_555
	O_2_2     C6        O_1_2      114.1(6)  9_556 1_555   4_555
	O_2_2     C6        N5         168.9(4)  9_556 1_555   1_555
	O_2_2     C6        H7         88.9(6)  9_556 1_555   1_555
	O_2_2     C6        H5         69.7(7)  9_556 1_555   2_655
	O_2_2     C6        H5         60.8(6)  9_556 1_555   1_555
	O_2_2     C6        O_2_2      9.4(10)  7_656 1_555   9_556
	O_2_2     C6        C4         155.4(5)  7_656 1_555   1_555
	O_2_2     C6        C4         146.5(5)  7_656 1_555   2_655
	O_2_2     C6        O_1_2      114.1(6)  7_656 1_555  16_555
	O_2_2     C6        O_1_2      117.4(6)  7_656 1_555   4_555
	O_2_2     C6        N5         168.9(4)  7_656 1_555   1_555
	O_2_2     C6        H7         88.9(6)  7_656 1_555   1_555
	O_2_2     C6        H5         60.8(6)  7_656 1_555   2_655
	O_2_2     C6        H5         69.7(7)  7_656 1_555   1_555
	H4        C6        O_2_2      124.0(8)  2_655 1_555   7_656
	H4        C6        O_2_2      133.3(8)  2_655 1_555   9_556
	H4        C6        C4         78.0(6)  2_655 1_555   1_555
	H4        C6        C4         23.3(6)  2_655 1_555   2_655
	H4        C6        O_1_2      64.8(5)  2_655 1_555  16_555
	H4        C6        O_1_2      93.8(5)  2_655 1_555   4_555
	H4        C6        N5         50.6(6)  2_655 1_555   1_555
	H4        C6        H7         97.0(3)  2_655 1_555   1_555
	H4        C6        H5         64.2(6)  2_655 1_555   2_655
	H4        C6        H5         153.4(5)  2_655 1_555   1_555
	H4        C6        H4         101.3(11)  1_555 1_555   2_655
	H4        C6        O_2_2      133.3(8)  1_555 1_555   7_656
	H4        C6        O_2_2      124.0(8)  1_555 1_555   9_556
	H4        C6        C4         23.3(6)  1_555 1_555   1_555
	H4        C6        C4         78.0(6)  1_555 1_555   2_655
	H4        C6        O_1_2      93.8(5)  1_555 1_555  16_555
	H4        C6        O_1_2      64.8(5)  1_555 1_555   4_555
	H4        C6        N5         50.6(6)  1_555 1_555   1_555
	H4        C6        H7         97.0(3)  1_555 1_555   1_555
	H4        C6        H5         153.4(5)  1_555 1_555   2_655
	H4        C6        H5         64.2(6)  1_555 1_555   1_555
	N_1_2     C6        H4         123.3(6)  9_556 1_555   1_555
	N_1_2     C6        H4         133.2(6)  9_556 1_555   2_655
	N_1_2     C6        O_2_2      24.6(4)  9_556 1_555   7_656
	N_1_2     C6        O_2_2      22.5(2)  9_556 1_555   9_556
	N_1_2     C6        C4         145.4(3)  9_556 1_555   1_555
	N_1_2     C6        C4         154.7(3)  9_556 1_555   2_655
	N_1_2     C6        O_1_2      96.1(6)  9_556 1_555  16_555
	N_1_2     C6        O_1_2      92.9(5)  9_556 1_555   4_555
	N_1_2     C6        N5         166.5(2)  9_556 1_555   1_555
	N_1_2     C6        H7         66.4(4)  9_556 1_555   1_555
	N_1_2     C6        H5         78.6(5)  9_556 1_555   2_655
	N_1_2     C6        H5         69.6(5)  9_556 1_555   1_555
	N_1_2     C6        N_1_2      10.1(6)  7_656 1_555   9_556
	N_1_2     C6        H4         133.2(6)  7_656 1_555   1_555
	N_1_2     C6        H4         123.3(6)  7_656 1_555   2_655
	N_1_2     C6        O_2_2      22.5(2)  7_656 1_555   7_656
	N_1_2     C6        O_2_2      24.6(4)  7_656 1_555   9_556
	N_1_2     C6        C4         154.7(3)  7_656 1_555   1_555
	N_1_2     C6        C4         145.4(3)  7_656 1_555   2_655
	N_1_2     C6        O_1_2      92.9(5)  7_656 1_555  16_555
	N_1_2     C6        O_1_2      96.1(6)  7_656 1_555   4_555
	N_1_2     C6        N5         166.5(2)  7_656 1_555   1_555
	N_1_2     C6        H7         66.4(4)  7_656 1_555   1_555
	N_1_2     C6        H5         69.6(5)  7_656 1_555   2_655
	N_1_2     C6        H5         78.6(5)  7_656 1_555   1_555
	C3        C2        H2         123.2(3)  1_555 1_555   1_555
	C3        C2        C3         113.7(7)  2_655 1_555   1_555
	C3        C2        H2         123.2(3)  2_655 1_555   1_555
	C4        C2        C3         85.8(5)  1_555 1_555   2_655
	C4        C2        C3         27.9(2)  1_555 1_555   1_555
	C4        C2        H2         151.09(13)  1_555 1_555   1_555
	C4        C2        C4         57.8(3)  2_655 1_555   1_555
	C4        C2        C3         27.9(2)  2_655 1_555   2_655
	C4        C2        C3         85.8(5)  2_655 1_555   1_555
	C4        C2        H2         151.09(13)  2_655 1_555   1_555
	C1        C2        C4         118.5(3)  1_555 1_555   2_655
	C1        C2        C4         60.64(15)  1_555 1_555   1_555
	C1        C2        C3         146.4(6)  1_555 1_555   2_655
	C1        C2        C3         32.71(15)  1_555 1_555   1_555
	C1        C2        H2         90.4(2)  1_555 1_555   1_555
	C1        C2        C1         179.1(5)  2_655 1_555   1_555
	C1        C2        C4         60.64(15)  2_655 1_555   2_655
	C1        C2        C4         118.5(3)  2_655 1_555   1_555
	C1        C2        C3         32.71(15)  2_655 1_555   2_655
	C1        C2        C3         146.4(6)  2_655 1_555   1_555
	C1        C2        H2         90.4(2)  2_655 1_555   1_555
	O2       C2        C1         27.11(14)  2_655 1_555   2_655
	O2       C2        C1         153.7(4)  2_655 1_555   1_555
	O2       C2        C4         86.94(13)  2_655 1_555   2_655
	O2       C2        C4         144.2(3)  2_655 1_555   1_555
	O2       C2        C3         59.2(2)  2_655 1_555   2_655
	O2       C2        C3         169.9(4)  2_655 1_555   1_555
	O2       C2        H2         64.37(18)  2_655 1_555   1_555
	O2       C2        O2        126.6(3)  1_555 1_555   2_655
	O2       C2        C1         153.7(4)  1_555 1_555   2_655
	O2       C2        C1         27.11(14)  1_555 1_555   1_555
	O2       C2        C4         144.2(3)  1_555 1_555   2_655
	O2       C2        C4         86.94(13)  1_555 1_555   1_555
	O2       C2        C3         169.9(4)  1_555 1_555   2_655
	O2       C2        C3         59.2(2)  1_555 1_555   1_555
	O2       C2        H2         64.37(18)  1_555 1_555   1_555
	N5        C2        O2        115.63(18)  1_555 1_555   1_555
	N5        C2        O2        115.63(18)  1_555 1_555   2_655
	N5        C2        C1         89.6(2)  1_555 1_555   2_655
	N5        C2        C1         89.6(2)  1_555 1_555   1_555
	N5        C2        C4         28.91(13)  1_555 1_555   2_655
	N5        C2        C4         28.91(13)  1_555 1_555   1_555
	N5        C2        C3         56.8(3)  1_555 1_555   2_655
	N5        C2        C3         56.8(3)  1_555 1_555   1_555
	N5        C2        H2         180.000(3)  1_555 1_555   1_555
	N_3_3     C2        N5         111.9(9) 32_545 1_555   1_555
	N_3_3     C2        O2        109.2(7) 32_545 1_555   1_555
	N_3_3     C2        O2        35.5(7) 32_545 1_555   2_655
	N_3_3     C2        C1         50.5(6) 32_545 1_555   2_655
	N_3_3     C2        C1         129.9(7) 32_545 1_555   1_555
	N_3_3     C2        C4         91.0(8) 32_545 1_555   2_655
	N_3_3     C2        C4         129.5(9) 32_545 1_555   1_555
	N_3_3     C2        C3         70.7(8) 32_545 1_555   2_655
	N_3_3     C2        C3         137.7(7) 32_545 1_555   1_555
	N_3_3     C2        H2         68.1(9) 32_545 1_555   1_555
	N_3_3     C2        N_3_3      79.5(13) 20_645 1_555  32_545
	N_3_3     C2        N5         111.9(9) 20_645 1_555   1_555
	N_3_3     C2        O2        35.5(7) 20_645 1_555   1_555
	N_3_3     C2        O2        109.2(7) 20_645 1_555   2_655
	N_3_3     C2        C1         129.9(7) 20_645 1_555   2_655
	N_3_3     C2        C1         50.5(6) 20_645 1_555   1_555
	N_3_3     C2        C4         129.5(9) 20_645 1_555   2_655
	N_3_3     C2        C4         91.0(8) 20_645 1_555   1_555
	N_3_3     C2        C3         137.7(7) 20_645 1_555   2_655
	N_3_3     C2        C3         70.7(8) 20_645 1_555   1_555
	N_3_3     C2        H2         68.1(9) 20_645 1_555   1_555
	Cl_2_1    C2        N_3_3      111.5(15) 28_445 1_555  20_645
	Cl_2_1    C2        N_3_3      117.8(11) 28_445 1_555  32_545
	Cl_2_1    C2        N5         117.9(4) 28_445 1_555   1_555
	Cl_2_1    C2        O2        80.4(13) 28_445 1_555   1_555
	Cl_2_1    C2        O2        88.5(10) 28_445 1_555   2_655
	Cl_2_1    C2        C1         94.7(13) 28_445 1_555   2_655
	Cl_2_1    C2        C1         85.7(13) 28_445 1_555   1_555
	Cl_2_1    C2        C4         116.6(10) 28_445 1_555   2_655
	Cl_2_1    C2        C4         111.8(4) 28_445 1_555   1_555
	Cl_2_1    C2        C3         108.8(13) 28_445 1_555   2_655
	Cl_2_1    C2        C3         101.0(9) 28_445 1_555   1_555
	Cl_2_1    C2        H2         62.1(4) 28_445 1_555   1_555
	Cl_2_1    C2        Cl_2_1     9(3) 22_745 1_555  28_445
	Cl_2_1    C2        N_3_3      117.8(11) 22_745 1_555  20_645
	Cl_2_1    C2        N_3_3      111.5(15) 22_745 1_555  32_545
	Cl_2_1    C2        N5         117.9(4) 22_745 1_555   1_555
	Cl_2_1    C2        O2        88.5(10) 22_745 1_555   1_555
	Cl_2_1    C2        O2        80.4(13) 22_745 1_555   2_655
	Cl_2_1    C2        C1         85.7(13) 22_745 1_555   2_655
	Cl_2_1    C2        C1         94.7(13) 22_745 1_555   1_555
	Cl_2_1    C2        C4         111.8(4) 22_745 1_555   2_655
	Cl_2_1    C2        C4         116.6(10) 22_745 1_555   1_555
	Cl_2_1    C2        C3         101.0(9) 22_745 1_555   2_655
	Cl_2_1    C2        C3         108.8(13) 22_745 1_555   1_555
	Cl_2_1    C2        H2         62.1(4) 22_745 1_555   1_555
	C3        H2        C2         32.4(4)  1_555 1_555   1_555
	C3        H2        C3         64.8(9)  2_655 1_555   1_555
	C3        H2        C2         32.4(4)  2_655 1_555   1_555
	O2       H2        C3         124.3(11)  1_555 1_555   2_655
	O2       H2        C3         60.1(3)  1_555 1_555   1_555
	O2       H2        C2         92.2(7)  1_555 1_555   1_555
	O2       H2        O2        164.0(4)  2_655 1_555   1_555
	O2       H2        C3         60.1(3)  2_655 1_555   2_655
	O2       H2        C3         124.3(11)  2_655 1_555   1_555
	O2       H2        C2         92.2(7)  2_655 1_555   1_555
	H2        H2        O2        87.6(7) 13_555 1_555   2_655
	H2        H2        O2        87.6(7) 13_555 1_555   1_555
	H2        H2        C3         147.6(4) 13_555 1_555   2_655
	H2        H2        C3         147.6(4) 13_555 1_555   1_555
	H2        H2        C2         178.5(2) 13_555 1_555   1_555
	C1        H2        H2         114.0(6)  1_555 1_555  13_555
	C1        H2        O2        156.9(12)  1_555 1_555   2_655
	C1        H2        O2        27.3(2)  1_555 1_555   1_555
	C1        H2        C3         98.4(10)  1_555 1_555   2_655
	C1        H2        C3         33.55(19)  1_555 1_555   1_555
	C1        H2        C2         66.0(6)  1_555 1_555   1_555
	C1        H2        C1         131.9(12)  2_655 1_555   1_555
	C1        H2        H2         114.0(6)  2_655 1_555  13_555
	C1        H2        O2        27.3(2)  2_655 1_555   2_655
	C1        H2        O2        156.9(12)  2_655 1_555   1_555
	C1        H2        C3         33.55(19)  2_655 1_555   2_655
	C1        H2        C3         98.4(10)  2_655 1_555   1_555
	C1        H2        C2         66.0(6)  2_655 1_555   1_555
	Cl_2_1    H2        C1         97.9(14) 28_445 1_555   2_655
	Cl_2_1    H2        C1         88.7(12) 28_445 1_555   1_555
	Cl_2_1    H2        H2         83.5(8) 28_445 1_555  13_555
	Cl_2_1    H2        O2        102.3(14) 28_445 1_555   2_655
	Cl_2_1    H2        O2        92.2(15) 28_445 1_555   1_555
	Cl_2_1    H2        C3         99.5(11) 28_445 1_555   2_655
	Cl_2_1    H2        C3         94.0(7) 28_445 1_555   1_555
	Cl_2_1    H2        C2         98.0(7) 28_445 1_555   1_555
	Cl_2_1    H2        Cl_2_1     10(3) 22_745 1_555  28_445
	Cl_2_1    H2        C1         88.7(12) 22_745 1_555   2_655
	Cl_2_1    H2        C1         97.9(14) 22_745 1_555   1_555
	Cl_2_1    H2        H2         83.5(8) 22_745 1_555  13_555
	Cl_2_1    H2        O2        92.2(15) 22_745 1_555   2_655
	Cl_2_1    H2        O2        102.3(14) 22_745 1_555   1_555
	Cl_2_1    H2        C3         94.0(7) 22_745 1_555   2_655
	Cl_2_1    H2        C3         99.5(11) 22_745 1_555   1_555
	Cl_2_1    H2        C2         98.0(7) 22_745 1_555   1_555
	N_3_3     H2        Cl_2_1     130.5(17) 32_545 1_555  22_745
	N_3_3     H2        Cl_2_1     140.4(16) 32_545 1_555  28_445
	N_3_3     H2        C1         51.9(7) 32_545 1_555   2_655
	N_3_3     H2        C1         129.9(10) 32_545 1_555   1_555
	N_3_3     H2        H2         87.2(11) 32_545 1_555  13_555
	N_3_3     H2        O2        38.7(7) 32_545 1_555   2_655
	N_3_3     H2        O2        125.7(7) 32_545 1_555   1_555
	N_3_3     H2        C3         69.9(9) 32_545 1_555   2_655
	N_3_3     H2        C3         113.2(12) 32_545 1_555   1_555
	N_3_3     H2        C2         91.7(11) 32_545 1_555   1_555
	N_3_3     H2        N_3_3      87.1(13) 20_645 1_555  32_545
	N_3_3     H2        Cl_2_1     140.4(16) 20_645 1_555  22_745
	N_3_3     H2        Cl_2_1     130.5(17) 20_645 1_555  28_445
	N_3_3     H2        C1         129.9(10) 20_645 1_555   2_655
	N_3_3     H2        C1         51.9(7) 20_645 1_555   1_555
	N_3_3     H2        H2         87.2(11) 20_645 1_555  13_555
	N_3_3     H2        O2        125.7(7) 20_645 1_555   2_655
	N_3_3     H2        O2        38.7(7) 20_645 1_555   1_555
	N_3_3     H2        C3         113.2(12) 20_645 1_555   2_655
	N_3_3     H2        C3         69.9(9) 20_645 1_555   1_555
	N_3_3     H2        C2         91.7(11) 20_645 1_555   1_555
	C2        C3        C4         123.2(3)  1_555 1_555   1_555
	C1        C3        C2         116.8(3)  1_555 1_555   1_555
	C1        C3        C4         119.999999999999(19)  1_555 1_555   1_555
	H4        C3        C1         93.7(4)  1_555 1_555   1_555
	H4        C3        C2         149.4(6)  1_555 1_555   1_555
	H4        C3        C4         26.3(4)  1_555 1_555   1_555
	H2        C3        H4         173.9(8)  1_555 1_555   1_555
	H2        C3        C1         92.4(4)  1_555 1_555   1_555
	H2        C3        C2         24.4(4)  1_555 1_555   1_555
	H2        C3        C4         147.6(4)  1_555 1_555   1_555
	O3       C3        H2         120.9(5)  1_555 1_555   1_555
	O3       C3        H4         65.1(5)  1_555 1_555   1_555
	O3       C3        C1         30.0(2)  1_555 1_555   1_555
	O3       C3        C2         144.8(4)  1_555 1_555   1_555
	O3       C3        C4         91.1(2)  1_555 1_555   1_555
	O2       C3        O3        58.2(3)  1_555 1_555   1_555
	O2       C3        H2         65.5(4)  1_555 1_555   1_555
	O2       C3        H4         120.5(4)  1_555 1_555   1_555
	O2       C3        C1         28.23(10)  1_555 1_555   1_555
	O2       C3        C2         89.7(4)  1_555 1_555   1_555
	O2       C3        C4         146.28(10)  1_555 1_555   1_555
	C3        C3        O2        122.49(10)  2_655 1_555   1_555
	C3        C3        O3        171.40(14)  2_655 1_555   1_555
	C3        C3        H2         57.6(4)  2_655 1_555   1_555
	C3        C3        H4         116.3(4)  2_655 1_555   1_555
	C3        C3        C1         150.00000000000(15)  2_655 1_555   1_555
	C3        C3        C2         33.2(3)  2_655 1_555   1_555
	C3        C3        C4         90.000    2_655 1_555   1_555
	N5        C3        C3         60.04(6)  1_555 1_555   2_655
	N5        C3        O2        171.44(13)  1_555 1_555   1_555
	N5        C3        O3        120.7(2)  1_555 1_555   1_555
	N5        C3        H2         117.6(4)  1_555 1_555   1_555
	N5        C3        H4         56.2(4)  1_555 1_555   1_555
	N5        C3        C1         149.96(6)  1_555 1_555   1_555
	N5        C3        C2         93.2(3)  1_555 1_555   1_555
	N5        C3        C4         29.96(6)  1_555 1_555   1_555
	C4        C3        N5         29.98(3)  2_655 1_555   1_555
	C4        C3        C3         30.05(10)  2_655 1_555   2_655
	C4        C3        O2        151.82(17)  2_655 1_555   1_555
	C4        C3        O3        149.9(3)  2_655 1_555   1_555
	C4        C3        H2         87.6(4)  2_655 1_555   1_555
	C4        C3        H4         86.2(4)  2_655 1_555   1_555
	C4        C3        C1         179.95(10)  2_655 1_555   1_555
	C4        C3        C2         63.2(4)  2_655 1_555   1_555
	C4        C3        C4         59.95(10)  2_655 1_555   1_555
	N_3_3     C3        C4         124.5(8) 20_645 1_555   2_655
	N_3_3     C3        N5         134.6(8) 20_645 1_555   1_555
	N_3_3     C3        C3         106.1(8) 20_645 1_555   2_655
	N_3_3     C3        O2        37.9(8) 20_645 1_555   1_555
	N_3_3     C3        O3        79.5(8) 20_645 1_555   1_555
	N_3_3     C3        H2         66.4(9) 20_645 1_555   1_555
	N_3_3     C3        H4         117.4(9) 20_645 1_555   1_555
	N_3_3     C3        C1         55.6(8) 20_645 1_555   1_555
	N_3_3     C3        C2         82.9(8) 20_645 1_555   1_555
	N_3_3     C3        C4         130.6(9) 20_645 1_555   1_555
	N5        C4        H4         120.07(12)  1_555 1_555   1_555
	C3        C4        N5         120.000(4)  1_555 1_555   1_555
	C3        C4        H4         119.93(12)  1_555 1_555   1_555
	C4        C4        C3         90.000    2_655 1_555   1_555
	C4        C4        N5         30.000(4)  2_655 1_555   1_555
	C4        C4        H4         150.07(12)  2_655 1_555   1_555
	C2        C4        C4         61.09(13)  1_555 1_555   2_655
	C2        C4        C3         28.91(13)  1_555 1_555   1_555
	C2        C4        N5         91.09(13)  1_555 1_555   1_555
	C2        C4        H4         148.8(2)  1_555 1_555   1_555
	C1        C4        C2         60.50(15)  1_555 1_555   1_555
	C1        C4        C4         121.59(8)  1_555 1_555   2_655
	C1        C4        C3         31.59(8)  1_555 1_555   1_555
	C1        C4        N5         151.59(8)  1_555 1_555   1_555
	C1        C4        H4         88.34(11)  1_555 1_555   1_555
	C6        C4        C1         175.74(12)  1_555 1_555   1_555
	C6        C4        C2         123.76(18)  1_555 1_555   1_555
	C6        C4        C4         62.67(9)  1_555 1_555   2_655
	C6        C4        C3         152.67(9)  1_555 1_555   1_555
	C6        C4        N5         32.67(9)  1_555 1_555   1_555
	C6        C4        H4         87.39(13)  1_555 1_555   1_555
	O3       C4        C6         149.23(18)  1_555 1_555   1_555
	O3       C4        C1         26.65(13)  1_555 1_555   1_555
	O3       C4        C2         86.3(2)  1_555 1_555   1_555
	O3       C4        C4         146.63(16)  1_555 1_555   2_655
	O3       C4        C3         57.61(16)  1_555 1_555   1_555
	O3       C4        N5         172.33(13)  1_555 1_555   1_555
	O3       C4        H4         62.84(12)  1_555 1_555   1_555
	H5        C4        O3        129.42(17)  1_555 1_555   1_555
	H5        C4        C6         22.43(8)  1_555 1_555   1_555
	H5        C4        C1         153.55(10)  1_555 1_555   1_555
	H5        C4        C2         144.05(18)  1_555 1_555   1_555
	H5        C4        C4         83.79(7)  1_555 1_555   2_655
	H5        C4        C3         169.91(6)  1_555 1_555   1_555
	H5        C4        N5         54.12(7)  1_555 1_555   1_555
	H5        C4        H4         66.58(9)  1_555 1_555   1_555
	O_2_3     C4        H5         75(2) 21_665 1_555   1_555
	O_2_3     C4        O3        55(2) 21_665 1_555   1_555
	O_2_3     C4        C6         94(2) 21_665 1_555   1_555
	O_2_3     C4        C1         81(2) 21_665 1_555   1_555
	O_2_3     C4        C2         141(2) 21_665 1_555   1_555
	O_2_3     C4        C4         155(2) 21_665 1_555   2_655
	O_2_3     C4        C3         112(2) 21_665 1_555   1_555
	O_2_3     C4        N5         127(2) 21_665 1_555   1_555
	O_2_3     C4        H4         12.0(15) 21_665 1_555   1_555
	C3        C4        O_2_3      168.0(15)  2_655 1_555  21_665
	C3        C4        H5         113.54(15)  2_655 1_555   1_555
	C3        C4        O3        117.0(2)  2_655 1_555   1_555
	C3        C4        C6         92.73(16)  2_655 1_555   1_555
	C3        C4        C1         91.54(15)  2_655 1_555   1_555
	C3        C4        C2         31.03(12)  2_655 1_555   1_555
	C3        C4        C4         30.05(10)  2_655 1_555   2_655
	C3        C4        C3         59.95(10)  2_655 1_555   1_555
	C3        C4        N5         60.05(10)  2_655 1_555   1_555
	C3        C4        H4         179.9(2)  2_655 1_555   1_555
	O_1_2     C4        C3         99.4(4)  4_555 1_555   2_655
	O_1_2     C4        O_2_3      76.9(17)  4_555 1_555  21_665
	O_1_2     C4        H5         62.6(4)  4_555 1_555   1_555
	O_1_2     C4        O3        108.5(4)  4_555 1_555   1_555
	O_1_2     C4        C6         55.5(3)  4_555 1_555   1_555
	O_1_2     C4        C1         123.7(3)  4_555 1_555   1_555
	O_1_2     C4        C2         115.4(4)  4_555 1_555   1_555
	O_1_2     C4        C4         82.0(4)  4_555 1_555   2_655
	O_1_2     C4        C3         124.5(4)  4_555 1_555   1_555
	O_1_2     C4        N5         66.2(3)  4_555 1_555   1_555
	O_1_2     C4        H4         80.7(4)  4_555 1_555   1_555
	O_3_3     C4        O_1_2      48.1(14) 21_665 1_555   4_555
	O_3_3     C4        C3         125.6(10) 21_665 1_555   2_655
	O_3_3     C4        O_2_3      43.9(11) 21_665 1_555  21_665
	O_3_3     C4        H5         90.3(16) 21_665 1_555   1_555
	O_3_3     C4        O3        60.7(15) 21_665 1_555   1_555
	O_3_3     C4        C6         96.5(16) 21_665 1_555   1_555
	O_3_3     C4        C1         81.0(16) 21_665 1_555   1_555
	O_3_3     C4        C2         115.2(14) 21_665 1_555   1_555
	O_3_3     C4        C4         125.0(9) 21_665 1_555   2_655
	O_3_3     C4        C3         99.8(16) 21_665 1_555   1_555
	O_3_3     C4        N5         114.3(14) 21_665 1_555   1_555
	O_3_3     C4        H4         54.4(10) 21_665 1_555   1_555
	H7        C4        O_3_3      78.4(16)  1_555 1_555  21_665
	H7        C4        O_1_2      34.5(3)  1_555 1_555   4_555
	H7        C4        C3         94.40(13)  1_555 1_555   2_655
	H7        C4        O_2_3      89(2)  1_555 1_555  21_665
	H7        C4        H5         34.46(5)  1_555 1_555   1_555
	H7        C4        O3        137.79(16)  1_555 1_555   1_555
	H7        C4        C6         21.10(6)  1_555 1_555   1_555
	H7        C4        C1         158.12(7)  1_555 1_555   1_555
	H7        C4        C2         123.05(15)  1_555 1_555   1_555
	H7        C4        C4         66.45(5)  1_555 1_555   2_655
	H7        C4        C3         147.53(6)  1_555 1_555   1_555
	H7        C4        N5         39.84(5)  1_555 1_555   1_555
	H7        C4        H4         85.71(9)  1_555 1_555   1_555
	N_3_3     C4        H7         85.3(8) 21_665 1_555   1_555
	N_3_3     C4        O_3_3      22.2(5) 21_665 1_555  21_665
	N_3_3     C4        O_1_2      62.9(8) 21_665 1_555   4_555
	N_3_3     C4        C3         146.8(8) 21_665 1_555   2_655
	N_3_3     C4        O_2_3      21.9(6) 21_665 1_555  21_665
	N_3_3     C4        H5         84.3(9) 21_665 1_555   1_555
	N_3_3     C4        O3        52.8(8) 21_665 1_555   1_555
	N_3_3     C4        C6         98.1(8) 21_665 1_555   1_555
	N_3_3     C4        C1         78.3(8) 21_665 1_555   1_555
	N_3_3     C4        C2         128.6(9) 21_665 1_555   1_555
	N_3_3     C4        C4         144.6(7) 21_665 1_555   2_655
	N_3_3     C4        C3         105.3(9) 21_665 1_555   1_555
	N_3_3     C4        N5         125.1(8) 21_665 1_555   1_555
	N_3_3     C4        H4         33.1(8) 21_665 1_555   1_555
	O_2_3     H4        C4         160(3) 21_665 1_555   1_555
	N5        H4        O_2_3      153(3)  1_555 1_555  21_665
	N5        H4        C4         33.7(4)  1_555 1_555   1_555
	C3        H4        N5         67.5(8)  1_555 1_555   1_555
	C3        H4        O_2_3      132(4)  1_555 1_555  21_665
	C3        H4        C4         33.8(4)  1_555 1_555   1_555
	N_3_3     H4        C3         114.8(12) 21_665 1_555   1_555
	N_3_3     H4        N5         133.7(9) 21_665 1_555   1_555
	N_3_3     H4        O_2_3      29.7(14) 21_665 1_555  21_665
	N_3_3     H4        C4         131.9(12) 21_665 1_555   1_555
	Cl1       H4        N_3_3      69.0(14)  1_555 1_555  21_665
	Cl1       H4        C3         170.0(3)  1_555 1_555   1_555
	Cl1       H4        N5         117.31(14)  1_555 1_555   1_555
	Cl1       H4        O_2_3      47(4)  1_555 1_555  21_665
	Cl1       H4        C4         150.2(4)  1_555 1_555   1_555
	O3       H4        Cl1        116.6(11)  1_555 1_555   1_555
	O3       H4        N_3_3      68.2(12)  1_555 1_555  21_665
	O3       H4        C3         59.3(3)  1_555 1_555   1_555
	O3       H4        N5         126.0(11)  1_555 1_555   1_555
	O3       H4        O_2_3      74(4)  1_555 1_555  21_665
	O3       H4        C4         92.8(7)  1_555 1_555   1_555
	O_3_3     H4        O3        71.9(19) 21_665 1_555   1_555
	O_3_3     H4        Cl1        90.5(19) 21_665 1_555   1_555
	O_3_3     H4        N_3_3      28.8(11) 21_665 1_555  21_665
	O_3_3     H4        C3         96.4(18) 21_665 1_555   1_555
	O_3_3     H4        N5         107.3(13) 21_665 1_555   1_555
	O_3_3     H4        O_2_3      58(2) 21_665 1_555  21_665
	O_3_3     H4        C4         104.2(15) 21_665 1_555   1_555
	H5        H4        O_3_3      108.0(19)  1_555 1_555  21_665
	H5        H4        O3        177.5(13)  1_555 1_555   1_555
	H5        H4        Cl1        60.9(3)  1_555 1_555   1_555
	H5        H4        N_3_3      110.5(13)  1_555 1_555  21_665
	H5        H4        C3         123.0(11)  1_555 1_555   1_555
	H5        H4        N5         56.4(2)  1_555 1_555   1_555
	H5        H4        O_2_3      104(4)  1_555 1_555  21_665
	H5        H4        C4         89.7(7)  1_555 1_555   1_555
	C1        H4        H5         155.9(11)  1_555 1_555   1_555
	C1        H4        O_3_3      87(2)  1_555 1_555  21_665
	C1        H4        O3        26.2(2)  1_555 1_555   1_555
	C1        H4        Cl1        140.1(9)  1_555 1_555   1_555
	C1        H4        N_3_3      91.6(12)  1_555 1_555  21_665
	C1        H4        C3         33.98(17)  1_555 1_555   1_555
	C1        H4        N5         101.4(10)  1_555 1_555   1_555
	C1        H4        O_2_3      100(4)  1_555 1_555  21_665
	C1        H4        C4         67.8(6)  1_555 1_555   1_555
	C6        H4        C1         137.1(11)  1_555 1_555   1_555
	C6        H4        H5         22.04(16)  1_555 1_555   1_555
	C6        H4        O_3_3      104.0(17)  1_555 1_555  21_665
	C6        H4        O3        160.4(12)  1_555 1_555   1_555
	C6        H4        Cl1        82.1(3)  1_555 1_555   1_555
	C6        H4        N_3_3      117.6(11)  1_555 1_555  21_665
	C6        H4        C3         103.1(10)  1_555 1_555   1_555
	C6        H4        N5         35.62(19)  1_555 1_555   1_555
	C6        H4        O_2_3      121(4)  1_555 1_555  21_665
	C6        H4        C4         69.3(6)  1_555 1_555   1_555
	O_1_2     H4        C6         53.4(4)  4_555 1_555   1_555
	O_1_2     H4        C1         115.2(7)  4_555 1_555   1_555
	O_1_2     H4        H5         64.7(4)  4_555 1_555   1_555
	O_1_2     H4        O_3_3      51.7(15)  4_555 1_555  21_665
	O_1_2     H4        O3        116.4(4)  4_555 1_555   1_555
	O_1_2     H4        Cl1        93.1(5)  4_555 1_555   1_555
	O_1_2     H4        N_3_3      73.8(9)  4_555 1_555  21_665
	O_1_2     H4        C3         96.9(8)  4_555 1_555   1_555
	O_1_2     H4        N5         60.4(5)  4_555 1_555   1_555
	O_1_2     H4        O_2_3      96(2)  4_555 1_555  21_665
	O_1_2     H4        C4         77.0(7)  4_555 1_555   1_555
	H7        H4        O_1_2      33.4(3)  1_555 1_555   4_555
	H7        H4        C6         20.42(8)  1_555 1_555   1_555
	H7        H4        C1         136.2(9)  1_555 1_555   1_555
	H7        H4        H5         33.39(12)  1_555 1_555   1_555
	H7        H4        O_3_3      83.6(16)  1_555 1_555  21_665
	H7        H4        O3        148.3(5)  1_555 1_555   1_555
	H7        H4        Cl1        82.6(2)  1_555 1_555   1_555
	H7        H4        N_3_3      99.4(10)  1_555 1_555  21_665
	H7        H4        C3         105.3(9)  1_555 1_555   1_555
	H7        H4        N5         43.02(13)  1_555 1_555   1_555
	H7        H4        O_2_3      110(3)  1_555 1_555  21_665
	H7        H4        C4         73.6(5)  1_555 1_555   1_555
	O2       C1        O3        132.3(5)  1_555 1_555   1_555
	C3        C1        O2        117.0(3)  1_555 1_555   1_555
	C3        C1        O3        110.7(6)  1_555 1_555   1_555
	N_3_3     C1        C3         94.4(10) 20_645 1_555   1_555
	N_3_3     C1        O2        45.8(11) 20_645 1_555   1_555
	N_3_3     C1        O3        132.0(10) 20_645 1_555   1_555
	C2        C1        N_3_3      78.8(10)  1_555 1_555  20_645
	C2        C1        C3         30.4(2)  1_555 1_555   1_555
	C2        C1        O2        87.7(3)  1_555 1_555   1_555
	C2        C1        O3        139.3(6)  1_555 1_555   1_555
	C4        C1        C2         58.9(2)  1_555 1_555   1_555
	C4        C1        N_3_3      108.1(11)  1_555 1_555  20_645
	C4        C1        C3         28.41(8)  1_555 1_555   1_555
	C4        C1        O2        143.5(3)  1_555 1_555   1_555
	C4        C1        O3        83.5(6)  1_555 1_555   1_555
	O_2_3     C1        C4         110(3) 20_645 1_555   1_555
	O_2_3     C1        C2         102.5(15) 20_645 1_555   1_555
	O_2_3     C1        N_3_3      27.3(8) 20_645 1_555  20_645
	O_2_3     C1        C3         109(2) 20_645 1_555   1_555
	O_2_3     C1        O2        60(2) 20_645 1_555   1_555
	O_2_3     C1        O3        104.6(13) 20_645 1_555   1_555
	H4        C1        O_2_3      107(3)  1_555 1_555  20_645
	H4        C1        C4         23.9(6)  1_555 1_555   1_555
	H4        C1        C2         82.7(6)  1_555 1_555   1_555
	H4        C1        N_3_3      116.9(11)  1_555 1_555  20_645
	H4        C1        C3         52.3(6)  1_555 1_555   1_555
	H4        C1        O2        162.0(4)  1_555 1_555   1_555
	H4        C1        O3        60.6(8)  1_555 1_555   1_555
	H2        C1        H4         106.3(11)  1_555 1_555   1_555
	H2        C1        O_2_3      95.3(12)  1_555 1_555  20_645
	H2        C1        C4         82.5(6)  1_555 1_555   1_555
	H2        C1        C2         23.6(5)  1_555 1_555   1_555
	H2        C1        N_3_3      68.2(10)  1_555 1_555  20_645
	H2        C1        C3         54.0(6)  1_555 1_555   1_555
	H2        C1        O2        65.0(6)  1_555 1_555   1_555
	H2        C1        O3        158.6(6)  1_555 1_555   1_555
	Al1       C1        H2         98.2(6)  1_555 1_555   1_555
	Al1       C1        H4         155.4(6)  1_555 1_555   1_555
	Al1       C1        O_2_3      70(3)  1_555 1_555  20_645
	Al1       C1        C4         179.03(13)  1_555 1_555   1_555
	Al1       C1        C2         121.8(2)  1_555 1_555   1_555
	Al1       C1        N_3_3      71.6(11)  1_555 1_555  20_645
	Al1       C1        C3         152.28(10)  1_555 1_555   1_555
	Al1       C1        O2        36.8(3)  1_555 1_555   1_555
	Al1       C1        O3        96.1(6)  1_555 1_555   1_555
	O1       C1        Al1        36.44(10)  1_555 1_555   1_555
	O1       C1        H2         134.1(6)  1_555 1_555   1_555
	O1       C1        H4         119.1(6)  1_555 1_555   1_555
	O1       C1        O_2_3      67(2)  1_555 1_555  20_645
	O1       C1        C4         142.75(14)  1_555 1_555   1_555
	O1       C1        C2         157.2(3)  1_555 1_555   1_555
	O1       C1        N_3_3      84.8(10)  1_555 1_555  20_645
	O1       C1        C3         169.66(10)  1_555 1_555   1_555
	O1       C1        O2        69.5(3)  1_555 1_555   1_555
	O1       C1        O3        63.3(6)  1_555 1_555   1_555
	Al1       C1        O1        35.78(8)  6_555 1_555   1_555
	Al1       C1        Al1        69.84(17)  6_555 1_555   1_555
	Al1       C1        H2         166.1(5)  6_555 1_555   1_555
	Al1       C1        H4         85.8(6)  6_555 1_555   1_555
	Al1       C1        O_2_3      87.2(13)  6_555 1_555  20_645
	Al1       C1        C4         109.55(14)  6_555 1_555   1_555
	Al1       C1        C2         166.7(3)  6_555 1_555   1_555
	Al1       C1        N_3_3      112.6(10)  6_555 1_555  20_645
	Al1       C1        C3         137.66(13)  6_555 1_555   1_555
	Al1       C1        O2        105.1(4)  6_555 1_555   1_555
	Al1       C1        O3        27.6(7)  6_555 1_555   1_555
	O3       C1        Al1        64.82(19) 10_555 1_555   6_555
	O3       C1        O1        51.8(2) 10_555 1_555   1_555
	O3       C1        Al1        38.9(2) 10_555 1_555   1_555
	O3       C1        H2         101.5(5) 10_555 1_555   1_555
	O3       C1        H4         132.7(4) 10_555 1_555   1_555
	O3       C1        O_2_3      108(3) 10_555 1_555  20_645
	O3       C1        C4         141.7(2) 10_555 1_555   1_555
	O3       C1        C2         119.3(3) 10_555 1_555   1_555
	O3       C1        N_3_3      108.7(11) 10_555 1_555  20_645
	O3       C1        C3         137.4(2) 10_555 1_555   1_555
	O3       C1        O2        65.4(3) 10_555 1_555   1_555
	O3       C1        O3        80.0(6) 10_555 1_555   1_555
	N_3_3     O2       C1         105.1(15) 20_645 1_555   1_555
	Al1       O2       N_3_3      109.5(13)  1_555 1_555  20_645
	Al1       O2       C1         120.8(3)  1_555 1_555   1_555
	O_2_3     O2       Al1        94(3) 20_645 1_555   1_555
	O_2_3     O2       N_3_3      32.6(12) 20_645 1_555  20_645
	O_2_3     O2       C1         90(3) 20_645 1_555   1_555
	O3       O2       O_2_3      87(2)  1_555 1_555  20_645
	O3       O2       Al1        98.0(5)  1_555 1_555   1_555
	O3       O2       N_3_3      112.5(15)  1_555 1_555  20_645
	O3       O2       C1         23.2(3)  1_555 1_555   1_555
	C3        O2       O3        58.0(5)  1_555 1_555   1_555
	C3        O2       O_2_3      94(3)  1_555 1_555  20_645
	C3        O2       Al1        154.06(17)  1_555 1_555   1_555
	C3        O2       N_3_3      90.4(14)  1_555 1_555  20_645
	C3        O2       C1         34.8(3)  1_555 1_555   1_555
	O2       O2       C3         140.55(14) 13_555 1_555   1_555
	O2       O2       O3        139.4(4) 13_555 1_555   1_555
	O2       O2       O_2_3      118(3) 13_555 1_555  20_645
	O2       O2       Al1        51.87(9) 13_555 1_555   1_555
	O2       O2       N_3_3      104.0(15) 13_555 1_555  20_645
	O2       O2       C1         150.5(3) 13_555 1_555   1_555
	H2        O2       O2        90.2(7)  1_555 1_555  13_555
	H2        O2       C3         54.4(7)  1_555 1_555   1_555
	H2        O2       O3        110.1(8)  1_555 1_555   1_555
	H2        O2       O_2_3      112(2)  1_555 1_555  20_645
	H2        O2       Al1        141.4(6)  1_555 1_555   1_555
	H2        O2       N_3_3      84.1(13)  1_555 1_555  20_645
	H2        O2       C1         87.7(7)  1_555 1_555   1_555
	O1       O2       H2         170.1(4)  1_555 1_555   1_555
	O1       O2       O2        93.03(5)  1_555 1_555  13_555
	O1       O2       C3         119.16(13)  1_555 1_555   1_555
	O1       O2       O3        61.9(5)  1_555 1_555   1_555
	O1       O2       O_2_3      74.1(19)  1_555 1_555  20_645
	O1       O2       Al1        41.18(7)  1_555 1_555   1_555
	O1       O2       N_3_3      104.1(13)  1_555 1_555  20_645
	O1       O2       C1         84.8(3)  1_555 1_555   1_555
	O3       O2       O1        56.5(3) 10_555 1_555   1_555
	O3       O2       H2         117.1(4) 10_555 1_555   1_555
	O3       O2       O2        64.9(2) 10_555 1_555  13_555
	O3       O2       C3         112.7(3) 10_555 1_555   1_555
	O3       O2       O3        74.5(5) 10_555 1_555   1_555
	O3       O2       O_2_3      130(2) 10_555 1_555  20_645
	O3       O2       Al1        45.5(2) 10_555 1_555   1_555
	O3       O2       N_3_3      154.8(14) 10_555 1_555  20_645
	O3       O2       C1         90.0(4) 10_555 1_555   1_555
	C2        O2       O3        120.4(3)  1_555 1_555  10_555
	C2        O2       O1        150.0(2)  1_555 1_555   1_555
	C2        O2       H2         23.4(7)  1_555 1_555   1_555
	C2        O2       O2        112.95(18)  1_555 1_555  13_555
	C2        O2       C3         31.06(17)  1_555 1_555   1_555
	C2        O2       O3        88.2(5)  1_555 1_555   1_555
	C2        O2       O_2_3      104(3)  1_555 1_555  20_645
	C2        O2       Al1        160.66(18)  1_555 1_555   1_555
	C2        O2       N_3_3      84.6(13)  1_555 1_555  20_645
	C2        O2       C1         65.2(3)  1_555 1_555   1_555
	O_3_3     O2       C2         85(2) 20_645 1_555   1_555
	O_3_3     O2       O3        146.8(18) 20_645 1_555  10_555
	O_3_3     O2       O1        112(2) 20_645 1_555   1_555
	O_3_3     O2       H2         77(2) 20_645 1_555   1_555
	O_3_3     O2       O2        86.3(16) 20_645 1_555  13_555
	O_3_3     O2       C3         100.0(19) 20_645 1_555   1_555
	O_3_3     O2       O3        131.4(17) 20_645 1_555   1_555
	O_3_3     O2       O_2_3      48.7(10) 20_645 1_555  20_645
	O_3_3     O2       Al1        104(2) 20_645 1_555   1_555
	O_3_3     O2       N_3_3      19.0(14) 20_645 1_555  20_645
	O_3_3     O2       C1         121.7(17) 20_645 1_555   1_555
	O3       O2       O_3_3      61(2)  9_555 1_555  20_645
	O3       O2       C2         145.5(3)  9_555 1_555   1_555
	O3       O2       O3        89.9(6)  9_555 1_555  10_555
	O3       O2       O1        59.6(2)  9_555 1_555   1_555
	O3       O2       H2         129.9(6)  9_555 1_555   1_555
	O3       O2       O2        62.7(3)  9_555 1_555  13_555
	O3       O2       C3         152.3(4)  9_555 1_555   1_555
	O3       O2       O3        117.7(5)  9_555 1_555   1_555
	O3       O2       O_2_3      58(3)  9_555 1_555  20_645
	O3       O2       Al1        44.4(4)  9_555 1_555   1_555
	O3       O2       N_3_3      65.2(14)  9_555 1_555  20_645
	O3       O2       C1         136.5(4)  9_555 1_555   1_555
	Al1       O3       C1         136.0(9)  6_555 1_555   1_555
	C3        O3       Al1        171.6(4)  1_555 1_555   6_555
	C3        O3       C1         39.3(4)  1_555 1_555   1_555
	O2       O3       C3         63.7(3)  1_555 1_555   1_555
	O2       O3       Al1        111.8(8)  1_555 1_555   6_555
	O2       O3       C1         24.5(2)  1_555 1_555   1_555
	H4        O3       O2        116.6(9)  1_555 1_555   1_555
	H4        O3       C3         55.5(8)  1_555 1_555   1_555
	H4        O3       Al1        125.7(8)  1_555 1_555   6_555
	H4        O3       C1         93.2(10)  1_555 1_555   1_555
	O_2_3     O3       H4         40.7(19) 21_665 1_555   1_555
	O_2_3     O3       O2        156.1(18) 21_665 1_555   1_555
	O_2_3     O3       C3         95.8(19) 21_665 1_555   1_555
	O_2_3     O3       Al1        86.8(19) 21_665 1_555   6_555
	O_2_3     O3       C1         134(2) 21_665 1_555   1_555
	O1       O3       O_2_3      128.0(18)  1_555 1_555  21_665
	O1       O3       H4         154.6(5)  1_555 1_555   1_555
	O1       O3       O2        68.1(4)  1_555 1_555   1_555
	O1       O3       C3         130.8(3)  1_555 1_555   1_555
	O1       O3       Al1        43.8(4)  1_555 1_555   6_555
	O1       O3       C1         92.2(6)  1_555 1_555   1_555
	N_3_3     O3       O1        128.1(8) 21_665 1_555   1_555
	N_3_3     O3       O_2_3      26.8(8) 21_665 1_555  21_665
	N_3_3     O3       H4         55.1(10) 21_665 1_555   1_555
	N_3_3     O3       O2        160.1(9) 21_665 1_555   1_555
	N_3_3     O3       C3         101.1(8) 21_665 1_555   1_555
	N_3_3     O3       Al1        84.8(6) 21_665 1_555   6_555
	N_3_3     O3       C1         138.8(10) 21_665 1_555   1_555
	C4        O3       N_3_3      73.5(8)  1_555 1_555  21_665
	C4        O3       O1        155.3(3)  1_555 1_555   1_555
	C4        O3       O_2_3      64.5(19)  1_555 1_555  21_665
	C4        O3       H4         24.4(7)  1_555 1_555   1_555
	C4        O3       O2        94.1(5)  1_555 1_555   1_555
	C4        O3       C3         31.3(2)  1_555 1_555   1_555
	C4        O3       Al1        150.0(5)  1_555 1_555   6_555
	C4        O3       C1         69.9(6)  1_555 1_555   1_555
	H1        O3       C4         104.4(7)  4_555 1_555   1_555
	H1        O3       N_3_3      97.9(11)  4_555 1_555  21_665
	H1        O3       O1        64.4(4)  4_555 1_555   1_555
	H1        O3       O_2_3      76.4(15)  4_555 1_555  21_665
	H1        O3       H4         90.4(6)  4_555 1_555   1_555
	H1        O3       O2        100.4(8)  4_555 1_555   1_555
	H1        O3       C3         115.3(10)  4_555 1_555   1_555
	H1        O3       Al1        57.5(9)  4_555 1_555   6_555
	H1        O3       C1         108.9(10)  4_555 1_555   1_555
	O1       O3       H1         19.6(10)  4_555 1_555   4_555
	O1       O3       C4         115.3(4)  4_555 1_555   1_555
	O1       O3       N_3_3      85.6(8)  4_555 1_555  21_665
	O1       O3       O1        61.7(3)  4_555 1_555   1_555
	O1       O3       O_2_3      69.8(16)  4_555 1_555  21_665
	O1       O3       H4         95.8(6)  4_555 1_555   1_555
	O1       O3       O2        114.2(5)  4_555 1_555   1_555
	O1       O3       C3         133.1(4)  4_555 1_555   1_555
	O1       O3       Al1        40.7(2)  4_555 1_555   6_555
	O1       O3       C1         127.2(4)  4_555 1_555   1_555
	O2       O3       O1        86.3(4) 10_555 1_555   4_555
	O2       O3       H1         103.6(10) 10_555 1_555   4_555
	O2       O3       C4         142.7(4) 10_555 1_555   1_555
	O2       O3       N_3_3      78.7(9) 10_555 1_555  21_665
	O2       O3       O1        61.3(4) 10_555 1_555   1_555
	O2       O3       O_2_3      99.2(16) 10_555 1_555  21_665
	O2       O3       H4         133.3(5) 10_555 1_555   1_555
	O2       O3       O2        104.5(6) 10_555 1_555   1_555
	O2       O3       C3         140.6(3) 10_555 1_555   1_555
	O2       O3       Al1        46.1(3) 10_555 1_555   6_555
	O2       O3       C1         122.3(6) 10_555 1_555   1_555
	O2       O3       O2        52.4(2)  6_555 1_555  10_555
	O2       O3       O1        58.8(2)  6_555 1_555   4_555
	O2       O3       H1         77.5(10)  6_555 1_555   4_555
	O2       O3       C4         111.6(5)  6_555 1_555   1_555
	O2       O3       N_3_3      39.9(5)  6_555 1_555  21_665
	O2       O3       O1        88.3(5)  6_555 1_555   1_555
	O2       O3       O_2_3      49.2(17)  6_555 1_555  21_665
	O2       O3       H4         89.3(7)  6_555 1_555   1_555
	O2       O3       O2        154.0(8)  6_555 1_555   1_555
	O2       O3       C3         140.8(6)  6_555 1_555   1_555
	O2       O3       Al1        45.1(2)  6_555 1_555   6_555
	O2       O3       C1         173.1(4)  6_555 1_555   1_555
	O_3_3     O3       O2        59.4(14) 21_665 1_555   6_555
	O_3_3     O3       O2        80.1(19) 21_665 1_555  10_555
	O_3_3     O3       O1        110.5(11) 21_665 1_555   4_555
	O_3_3     O3       H1         122.1(13) 21_665 1_555   4_555
	O_3_3     O3       C4         64.3(18) 21_665 1_555   1_555
	O_3_3     O3       N_3_3      24.9(9) 21_665 1_555  21_665
	O_3_3     O3       O1        140.4(19) 21_665 1_555   1_555
	O_3_3     O3       O_2_3      46.6(14) 21_665 1_555  21_665
	O_3_3     O3       H4         55.5(19) 21_665 1_555   1_555
	O_3_3     O3       O2        135.3(12) 21_665 1_555   1_555
	O_3_3     O3       C3         84.4(16) 21_665 1_555   1_555
	O_3_3     O3       Al1        103.0(15) 21_665 1_555   6_555
	O_3_3     O3       C1         117.2(15) 21_665 1_555   1_555
	C1        O3       O_3_3      87.2(18) 10_555 1_555  21_665
	C1        O3       O2        76.2(3) 10_555 1_555   6_555
	C1        O3       O2        24.65(13) 10_555 1_555  10_555
	C1        O3       O1        106.0(5) 10_555 1_555   4_555
	C1        O3       H1         119.7(9) 10_555 1_555   4_555
	C1        O3       C4         135.6(3) 10_555 1_555   1_555
	C1        O3       N_3_3      95.0(10) 10_555 1_555  21_665
	C1        O3       O1        61.5(3) 10_555 1_555   1_555
	C1        O3       O_2_3      119.6(14) 10_555 1_555  21_665
	C1        O3       H4         141.7(3) 10_555 1_555   1_555
	C1        O3       O2        82.9(4) 10_555 1_555   1_555
	C1        O3       C3         119.4(2) 10_555 1_555   1_555
	C1        O3       Al1        65.5(4) 10_555 1_555   6_555
	C1        O3       C1         98.0(5) 10_555 1_555   1_555
	O3       O3       C1         22.8(2) 10_555 1_555  10_555
	O3       O3       O_3_3      104.9(17) 10_555 1_555  21_665
	O3       O3       O2        97.7(5) 10_555 1_555   6_555
	O3       O3       O2        45.3(3) 10_555 1_555  10_555
	O3       O3       O1        111.7(4) 10_555 1_555   4_555
	O3       O3       H1         118.3(5) 10_555 1_555   4_555
	O3       O3       C4         132.5(3) 10_555 1_555   1_555
	O3       O3       N_3_3      117.0(11) 10_555 1_555  21_665
	O3       O3       O1        53.9(2) 10_555 1_555   1_555
	O3       O3       O_2_3      142.3(15) 10_555 1_555  21_665
	O3       O3       H4         151.3(5) 10_555 1_555   1_555
	O3       O3       O2        60.2(3) 10_555 1_555   1_555
	O3       O3       C3         106.3(3) 10_555 1_555   1_555
	O3       O3       Al1        75.8(4) 10_555 1_555   6_555
	O3       O3       C1         77.2(4) 10_555 1_555   1_555
	O_2_3     O3       O3        95(2) 20_645 1_555  10_555
	O_2_3     O3       C1         115(2) 20_645 1_555  10_555
	O_2_3     O3       O_3_3      156(4) 20_645 1_555  21_665
	O_2_3     O3       O2        132.5(10) 20_645 1_555   6_555
	O_2_3     O3       O2        124(2) 20_645 1_555  10_555
	O_2_3     O3       O1        73.9(10) 20_645 1_555   4_555
	O_2_3     O3       H1         56.4(13) 20_645 1_555   4_555
	O_2_3     O3       C4         92(2) 20_645 1_555   1_555
	O_2_3     O3       N_3_3      147(3) 20_645 1_555  21_665
	O_2_3     O3       O1        63(2) 20_645 1_555   1_555
	O_2_3     O3       O_2_3      120(2) 20_645 1_555  21_665
	O_2_3     O3       H4         101(2) 20_645 1_555   1_555
	O_2_3     O3       O2        46.0(14) 20_645 1_555   1_555
	O_2_3     O3       C3         76.5(15) 20_645 1_555   1_555
	O_2_3     O3       Al1        95.3(16) 20_645 1_555   6_555
	O_2_3     O3       C1         53.3(10) 20_645 1_555   1_555
	Al1       O3       O_2_3      59(2)  1_555 1_555  20_645
	Al1       O3       O3        36.45(19)  1_555 1_555  10_555
	Al1       O3       C1         56.4(3)  1_555 1_555  10_555
	Al1       O3       O_3_3      141.1(17)  1_555 1_555  21_665
	Al1       O3       O2        116.3(6)  1_555 1_555   6_555
	Al1       O3       O2        71.4(4)  1_555 1_555  10_555
	Al1       O3       O1        93.8(5)  1_555 1_555   4_555
	Al1       O3       H1         90.6(5)  1_555 1_555   4_555
	Al1       O3       C4         131.9(3)  1_555 1_555   1_555
	Al1       O3       N_3_3      150.1(10)  1_555 1_555  21_665
	Al1       O3       O1        34.10(19)  1_555 1_555   1_555
	Al1       O3       O_2_3      162.0(19)  1_555 1_555  21_665
	Al1       O3       H4         153.9(7)  1_555 1_555   1_555
	Al1       O3       O2        37.8(3)  1_555 1_555   1_555
	Al1       O3       C3         101.04(19)  1_555 1_555   1_555
	Al1       O3       Al1        75.7(5)  1_555 1_555   6_555
	Al1       O3       C1         62.0(4)  1_555 1_555   1_555
