# Supplementary material for: Modulation of Uptake and Reactivity of Nitrogen Dioxide in Metal‐Organic Framework Materials
Source: Angew Chem Int Ed Engl. 2023 Jun 2;62(28):e202302602. doi: 10.1002/anie.202302602 (PMC10962595; doi:10.1002/anie.202302602)
Supplement: Supplementary file 4 — Supporting Information [file ANIE-62-0-s005.cif]

data_MFM-305-NO2
_chemical_name_mineral "305-Me"
_chemical_formula_weight  369.94
_chemical_formula_sum "C7 H4 Al N4.50 O12"

# start Validation Reply Form
_vrf_PLAT430_MFM-305-NO2
;
PROBLEM: Short Inter D...A Contact  O_1_1    ..O_1_1    .       1.76 Ang.  
RESPONSE: 
The unrealistic short contact is due to the disorder inside the pore, of 
which occupancy is lower than 0.5. This means the possibility to observe 
this distance in the real crystal is neglectable.
;
_vrf_PLAT340_MFM-305-NO2
;
PROBLEM: Low Bond Precision on  C-C Bonds ...............     0.0115 Ang.  
RESPONSE: 
It is a case solved by powder X-ray diffraction and with highly disordered
guest molecule. The bond precision is high enough to demonstrate the inter
-action between the host framework and the guest molecule.
;
# end Validation Reply Form

_space_group_crystal_system tetragonal
_symmetry_space_group_name_H-M I41/amd:2

loop_
	_symmetry_equiv_pos_as_xyz
	 'x, y, z '
	 '-x, y, z '
	 '-x+1/2, -y, z+1/2 '
	 '-x+1/2, y, -z+1/2 '
	 '-y+1/4, -x+1/4, -z-1/4 '
	 '-y+1/4, x-1/4, z+1/4 '
	 '-y-1/4, -x+1/4, z-1/4 '
	 '-y-1/4, x-1/4, -z+1/4 '
	 'y+1/4, -x+1/4, z-1/4 '
	 'y+1/4, x-1/4, -z+1/4 '
	 'y-1/4, -x+1/4, -z-1/4 '
	 'y-1/4, x-1/4, z+1/4 '
	 'x, -y, -z '
	 '-x, -y, -z '
	 'x+1/2, -y, z+1/2 '
	 'x+1/2, y, -z+1/2 '
	 'x+1/2, y+1/2, z+1/2 '
	 '-x+1/2, y+1/2, z+1/2 '
	 '-x, -y+1/2, z '
	 '-x, y+1/2, -z '
	 '-y-1/4, -x-1/4, -z+1/4 '
	 '-y-1/4, x+1/4, z-1/4 '
	 '-y+1/4, -x-1/4, z+1/4 '
	 '-y+1/4, x+1/4, -z-1/4 '
	 'y-1/4, -x-1/4, z+1/4 '
	 'y-1/4, x+1/4, -z-1/4 '
	 'y+1/4, -x-1/4, -z+1/4 '
	 'y+1/4, x+1/4, z-1/4 '
	 'x+1/2, -y+1/2, -z+1/2 '
	 '-x+1/2, -y+1/2, -z+1/2 '
	 'x, -y+1/2, z '
	 'x, y+1/2, -z '

_cell_length_a 21.5132(6)
_cell_length_b 21.5132(6)
_cell_length_c 10.7854(3)
_cell_angle_alpha 90
_cell_angle_beta 90
_cell_angle_gamma 90
_cell_volume 4991.6(3)
_cell_formula_units_Z   16
_cell_measurement_temperature 298

_exptl_crystal_density_diffrn 1.969
_pd_spec_mounting 
; packed powder 
;
_pd_spec_mount_mode transmission
_pd_spec_shape cylinder
_diffrn_ambient_temperature 298
_diffrn_source synchrotron
_diffrn_measurement_device_type DLS-I11
_diffrn_detector MAC
_pd_meas_scan_method step
_diffrn_radiation_type synchrotron
_diffrn_radiation_wavelength 0.82684
_pd_meas_2theta_range_min 0
_pd_meas_2theta_range_max 150
_pd_meas_2theta_range_inc 0.004
_computing_structure_refinement TOPAS
_pd_proc_ls_profile_function pseudo-Voigt
_pd_proc_ls_background_function 
;Chebyshev polynomial 
;
_refine_ls_goodness_of_fit_all 2.05009 # GOF
_pd_proc_ls_prof_R_factor 5.96915 # Rp
_pd_proc_ls_prof_wR_factor 8.11818 # Rwp
_pd_proc_ls_prof_wR_expected 3.95991 # Rexp
_refine_ls_R_factor_all 4.35203 # Rbragg
_refine_ls_structure_factor_coef Inet
_refine_ls_matrix_type fullcycle
_refine_ls_weighting_scheme sigma
_refine_ls_hydrogen_treatment mixed
_refine_ls_extinction_method none
_refine_ls_number_parameters 92
_refine_ls_shift/su_max 0.0333
_pd_proc_number_of_points 11750
_pd_proc_2theta_range_min 3
_pd_proc_2theta_range_max 50
_pd_proc_2theta_range_inc 0.004
_pd_proc_wavelength 0.82684

loop_
_atom_site_label
_atom_site_type_symbol
_atom_site_symmetry_multiplicity
_atom_site_fract_x
_atom_site_fract_y
_atom_site_fract_z
_atom_site_occupancy
_atom_site_B_iso_or_equiv
N_1_1 N  32 0.5898(8) 0.9297(8) 1.3072(19) 0.829(8) 7.0(5)
O_1_1 O  32 0.6331(15) 0.941(3) 1.374(3) 0.829(8) 7.0(5)
O_2_1 O  32 0.578(3) 0.8806(16) 1.260(5) 0.829(8) 7.0(5)
N_1_2 N  32 -0.0674(13) 0.1567(11) -0.4547(18) 0.517(14) 6.0(8)
O_1_2 O  32 -0.100(17) 0.114(13) -0.426(3) 0.517(14) 6.0(8)
O_2_2 O  32 -0.054(8) 0.171(7) -0.559(2) 0.517(14) 6.0(8)
N_2_2 N  32 0.537(3) 0.680(3) 1.432(5) 0.226(11) 7(2)
O_3_2 O  32 0.54(2) 0.634(9) 1.37(2) 0.226(11) 7(2)
O_4_2 O  32 0.51(2) 0.726(12) 1.404(19) 0.226(11) 7(2)
N_1 N  32 0.924(3) 0.783(3) 1.798(7) 0.088(12) 10(4)
O_1 O  32 0.869(4) 0.776(12) 1.783(9) 0.088(12) 10(4)
O_2 O  32 0.964(4) 0.773(9) 1.723(8) 0.088(12) 10(4)
N_2 N  32 0.948(6) 0.810(8) 1.947(11) 0.088(12) 10(4)
O_3 O  32 0.909(7) 0.819(6) 2.022(11) 0.088(12) 10(4)
O_4 O  32 1.003(7) 0.816(19) 1.962(13) 0.088(12) 10(4)
Al1 Al  16 0.3112(2) 0 0 1 1.02(8)
O1 O  16 0.2611(2) 0.0111(2) 0.125 1 1.03(8)
H1 H  16 0.231(3) -0.019(3) 0.125 1 1.24(10)
O2 O  32 0.3827(2) 0.0047(2) 0.1341(6) 1 1.03(8)
O3 O  32 0.3316(12) 0.0675(9) 0.263(2) 1 1.03(8)
N5 N  16 0.5 0.0867(3) 0.4731(7) 1 5.0(3)
C1 C  32 0.3825(5) 0.0411(4) 0.2258(11) 1 5.00(18)
C2 C  16 0.5 0.0425(5) 0.2332(15) 1 5.00(18)
H2 H  16 0.5 0.0248(10) 0.137(5) 1 6.0(2)
C3 C  32 0.4436(2) 0.0533(4) 0.2919(10) 1 5.00(18)
C4 C  32 0.4436(2) 0.0754(3) 0.4122(7) 1 5.00(18)
H4 H  32 0.399(2) 0.0844(5) 0.461(2) 1 6.0(2)


loop_
	_geom_bond_atom_site_label_1
	_geom_bond_atom_site_label_2
	_geom_bond_distance
	_geom_bond_site_symmetry_1
	_geom_bond_site_symmetry_2
	Al1       O1        1.743(4) 1_555   1_555
	Al1       O1        1.743(4) 1_555   9_555
	Al1       O3        1.80(3) 1_555  10_555
	Al1       O3        1.80(3) 1_555   9_555
	Al1       O2        2.114(6) 1_555  13_555
	Al1       O2        2.114(6) 1_555   1_555
	N5        C4        1.400(7) 1_555   2_655
	N5        C4        1.400(7) 1_555   1_555
	C1        O3        1.261(14) 1_555   1_555
	C1        O2        1.264(17) 1_555   1_555
	C1        C3        1.520(10) 1_555   1_555
	C2        H2        1.09(8) 1_555   1_555
	C2        C3        1.383(11) 1_555   1_555
	C2        C3        1.383(11) 1_555   2_655
	C3        C2        1.383(11) 1_555   1_555
	C3        C4        1.384(11) 1_555   1_555
	C3        C1        1.520(10) 1_555   1_555
	C4        H4        1.09(8) 1_555   1_555
	C4        C3        1.384(11) 1_555   1_555
	C4        N5        1.400(7) 1_555   1_555
	
loop_
	_geom_angle_atom_site_label_1
	_geom_angle_atom_site_label_2
	_geom_angle_atom_site_label_3
	_geom_angle
	_geom_angle_site_symmetry_1
	_geom_angle_site_symmetry_2
	_geom_angle_site_symmetry_3
	O1        Al1       O1         103.6(3)  9_555 1_555   1_555
	O3        Al1       O1         97.0(7) 10_555 1_555   9_555
	Al1       O1        H1         111.3(3)  1_555 1_555   1_555
	Al1       O1        Al1        140.2(3)  6_555 1_555   1_555
	Al1       O1        H1         111.3(3)  6_555 1_555   1_555
	O3        O1        Al1        98.9(6) 10_555 1_555   6_555
	O3        O1        Al1        46.8(5) 10_555 1_555   1_555
	O3        O1        H1         142.1(8) 10_555 1_555   1_555
	C4        N5        C4         120.000(12)  1_555 1_555   2_655
	O2        C1        O3         120.2(9)  1_555 1_555   1_555
	C3        C1        O2         118.2(8)  1_555 1_555   1_555
	C3        C1        O3         119.8(10)  1_555 1_555   1_555
	C4        C1        C3         28.45(17)  1_555 1_555   1_555
	C4        C1        O2         143.9(7)  1_555 1_555   1_555
	C4        C1        O3         92.6(10)  1_555 1_555   1_555
	C2        C1        C4         56.3(5)  1_555 1_555   1_555
	C3        C2        C3         122.4(17)  2_655 1_555   1_555
	C3        C2        H2         118.8(8)  2_655 1_555   1_555
	C4        C2        C3         91.8(11)  1_555 1_555   2_655
	C4        C2        C3         30.6(6)  1_555 1_555   1_555
	C4        C2        H2         149.4(3)  1_555 1_555   1_555
	C4        C2        C4         61.2(6)  2_655 1_555   1_555
	C4        C2        C3         30.6(6)  2_655 1_555   2_655
	C4        C2        C3         91.8(11)  2_655 1_555   1_555
	C4        C2        H2         149.4(3)  2_655 1_555   1_555
	C4        C3        C2         118.8(8)  1_555 1_555   1_555
	C1        C3        C4         120.0000000000(6)  1_555 1_555   1_555
	C1        C3        C2         121.2(8)  1_555 1_555   1_555
	C3        C4        H4         120.4(3)  1_555 1_555   1_555
	N5        C4        C3         120.000(9)  1_555 1_555   1_555
	N5        C4        H4         119.6(3)  1_555 1_555   1_555
	C2        C4        N5         89.4(3)  1_555 1_555   1_555
	C2        C4        C3         30.6(3)  1_555 1_555   1_555
	C2        C4        H4         150.9(5)  1_555 1_555   1_555
	C4        C4        C2         59.4(3)  2_655 1_555   1_555
	C4        C4        N5         30.000(9)  2_655 1_555   1_555
	C4        C4        C3         90.000    2_655 1_555   1_555
	C4        C4        H4         149.6(3)  2_655 1_555   1_555
	
